# Supplementary material for: Preparation and properties of amphiphilic hydrophobically associative polymer/ montmorillonite nanocomposites
Source: R Soc Open Sci. 2020 May 20;7(5):200199. doi: 10.1098/rsos.200199 (PMC7277241; doi:10.1098/rsos.200199)
Supplement: Excel document for all the figures raw data from Preparation and properties of amphiphilic hydrophobically associative polymer/ montmorillonite nanocomposites [file rsos200199supp1.xlsx]

## Sheet: Figure 5
Figure 5
OMMT		Na-MMT		ADOS		ADOS/1% OMMT		ADOS/2% OMMT
Angle(°)		Angle(°)		Angle(°)		Angle(°)		Angle(°)
1	405612	1	162644	1.5	33089.6	1.5	39295.6	1.5	40674.6
1.02011	391997	1.02011	157400	1.52011	32194.6	1.52011	38099.6	1.52011	38983.6
1.04023	376896	1.04023	152026	1.54023	31284.6	1.54023	37249.6	1.54023	38161.6
1.06034	364022	1.06034	147141	1.56034	30469.6	1.56034	36407.6	1.56034	37357.6
1.08045	349674	1.08045	142418	1.58045	28890.6	1.58045	35051.6	1.58045	36516.6
1.10056	337255	1.10056	137740	1.60056	28592.6	1.60056	33863.6	1.60056	34883.6
1.12068	326304	1.12068	134181	1.62068	27482.6	1.62068	33234.6	1.62068	34552.6
1.14079	315339	1.14079	129962	1.64079	26757.6	1.64079	31935.6	1.64079	33711.6
1.1609	305318	1.1609	125830	1.6609	26057.6	1.6609	31238.6	1.6609	32686.6
1.18101	296182	1.18101	122846	1.68101	25186.6	1.68101	30376.6	1.68101	31862.6
1.20113	286908	1.20113	118949	1.70113	24240.6	1.70113	29314.6	1.70113	30963.6
1.22124	277760	1.22124	115406	1.72124	23260.6	1.72124	28459.6	1.72124	30042.6
1.24135	269525	1.24135	112296	1.74135	22844.6	1.74135	27922.6	1.74135	29250.6
1.26147	260916	1.26147	108908	1.76146	21575.6	1.76146	26894.6	1.76146	28403.6
1.28158	253188	1.28158	106295	1.78158	21191.6	1.78158	25987.6	1.78158	27671.6
1.30169	246131	1.30169	103046	1.80169	20715.6	1.80169	25101.6	1.80169	27360.6
1.3218	238759	1.3218	99845.4	1.8218	19608.6	1.8218	24212.6	1.8218	26419.6
1.34192	231695	1.34192	97195.4	1.84192	19205.6	1.84192	23532.6	1.84192	25828.6
1.36203	224819	1.36203	94768.4	1.86203	18231.6	1.86203	22636.6	1.86203	24735.6
1.38214	218786	1.38214	92234.4	1.88214	17504.6	1.88214	22125.6	1.88214	24115.6
1.40225	212566	1.40225	90197.4	1.90225	16736.6	1.90225	21516.6	1.90225	23275.6
1.42237	206521	1.42237	87256.4	1.92237	16279.6	1.92237	20517.6	1.92237	22658.6
1.44248	200558	1.44248	85417.4	1.94248	15946.6	1.94248	19927.6	1.94248	22197.6
1.46259	196183	1.46259	83319.4	1.96259	15190.6	1.96259	19210.6	1.96259	21587.6
1.4827	189400	1.4827	80621.4	1.98271	14434.6	1.98271	18399.6	1.98271	21009.6
1.50282	184159	1.50282	78867.4	2.00282	14126.6	2.00282	17871.6	2.00282	20675.6
1.52293	179134	1.52293	77035.4	2.02293	13361.6	2.02293	17224.6	2.02293	19841.6
1.54304	174545	1.54304	74574.4	2.04304	12617.6	2.04304	16532.6	2.04304	18957.6
1.56316	169624	1.56316	72708.4	2.06316	12167.6	2.06316	15933.6	2.06316	18619.6
1.58327	165694	1.58327	70645.4	2.08327	11559.6	2.08327	15197.6	2.08327	17991.6
1.60338	160421	1.60338	68934.4	2.10338	11303.6	2.10338	14608.6	2.10338	17414.6
1.62349	155859	1.62349	67109.4	2.12349	10817.6	2.12349	14049.6	2.12349	16989.6
1.64361	151040	1.64361	65242.4	2.14361	10080.6	2.14361	13414.6	2.14361	16284.6
1.66372	147139	1.66372	63465.4	2.16372	9683.62	2.16372	13109.6	2.16372	15793.6
1.68383	143827	1.68383	61917.4	2.18383	9122.62	2.18383	12368.6	2.18383	15434.6
1.70395	139047	1.70395	59831.4	2.20394	8813.62	2.20394	11811.6	2.20394	14766.6
1.72406	134777	1.72406	58696.4	2.22406	8074.62	2.22406	11227.6	2.22406	14561.6
1.74417	131158	1.74417	57236.4	2.24417	7687.62	2.24417	10635.6	2.24417	13910.6
1.76428	126958	1.76428	55062.4	2.26428	7342.62	2.26428	10171.6	2.26428	13351.6
1.7844	124166	1.7844	54069.4	2.2844	6816.62	2.2844	9639.59	2.2844	13094.6
1.80451	119802	1.80451	52108.4	2.30451	6415.62	2.30451	9091.59	2.30451	12490.6
1.82462	116585	1.82462	51082.4	2.32462	5946.62	2.32462	8727.59	2.32462	12286.6
1.84473	113481	1.84473	49548.4	2.34473	5655.62	2.34473	8288.59	2.34473	11531.6
1.86485	109575	1.86485	48093.4	2.36485	5266.62	2.36485	7722.59	2.36485	11309.6
1.88496	106642	1.88496	46811.4	2.38496	4752.62	2.38496	7397.59	2.38496	10881.6
1.90507	104030	1.90507	45334.4	2.40507	4515.62	2.40507	7210.59	2.40507	10442.6
1.92518	100302	1.92518	44189.4	2.42518	4135.62	2.42518	6836.59	2.42518	10277.6
1.9453	97271.2	1.9453	43351.4	2.4453	3864.62	2.4453	6764.59	2.4453	10170.6
1.96541	93827.2	1.96541	41634.4	2.46541	3738.62	2.46541	6468.59	2.46541	9813.59
1.98552	91289.2	1.98552	40538.4	2.48552	3593.62	2.48552	6111.59	2.48552	9648.59
2.00563	88533.2	2.00563	39334.4	2.50563	3442.62	2.50563	6246.59	2.50563	9513.59
2.02575	84972.2	2.02575	37872.4	2.52575	3532.62	2.52575	5893.59	2.52575	9423.59
2.04586	82042.2	2.04586	36886.4	2.54586	3366.62	2.54586	5881.59	2.54586	9418.59
2.06597	79715.2	2.06597	35478.4	2.56597	3436.62	2.56597	5995.59	2.56597	9452.59
2.08609	76777.2	2.08609	34363.4	2.58609	3136.62	2.58609	5773.59	2.58609	9347.59
2.1062	73553.2	2.1062	33457.4	2.6062	3250.62	2.6062	5858.59	2.6062	9256.59
2.12631	71454.2	2.12631	32347.4	2.62631	3302.62	2.62631	5730.59	2.62631	9140.59
2.14642	68848.2	2.14642	31272.4	2.64642	3240.62	2.64642	5724.59	2.64642	9232.59
2.16654	65810.2	2.16654	30311.4	2.66654	3248.62	2.66654	5628.59	2.66654	9022.59
2.18665	63374.2	2.18665	29130.4	2.68665	3206.62	2.68665	5640.59	2.68665	9005.59
2.20676	60625.2	2.20676	27985.4	2.70676	3134.62	2.70676	5664.59	2.70676	9164.59
2.22688	58639.2	2.22688	27009.4	2.72688	3187.62	2.72688	5558.59	2.72688	8944.59
2.24699	55823.2	2.24699	26441.4	2.74699	3097.62	2.74699	5638.59	2.74699	8924.59
2.2671	53380.2	2.2671	25215.4	2.7671	3236.62	2.7671	5548.59	2.7671	8877.59
2.28721	51176.2	2.28721	24305.4	2.78721	3140.62	2.78721	5452.59	2.78721	8799.59
2.30733	49002.2	2.30733	22857.4	2.80733	3045.62	2.80733	5505.59	2.80733	8891.59
2.32744	46776.2	2.32744	22593.4	2.82744	3092.62	2.82744	5446.59	2.82744	8845.59
2.34755	44619.2	2.34755	21529.4	2.84755	3119.62	2.84755	5602.59	2.84755	8645.59
2.36766	41880.2	2.36766	20549.4	2.86766	3157.62	2.86766	5336.59	2.86766	8598.59
2.38778	40276.2	2.38778	19920.4	2.88778	3158.62	2.88778	5341.59	2.88778	8540.59
2.40789	38778.2	2.40789	19185.4	2.90789	3105.62	2.90789	5286.59	2.90789	8621.59
2.428	36906.2	2.428	18570.4	2.928	3106.62	2.928	5399.59	2.928	8572.59
2.44811	35022.2	2.44811	18179.4	2.94811	3151.62	2.94811	5381.59	2.94811	8423.59
2.46823	33467.2	2.46823	17573.4	2.96823	3181.62	2.96823	5451.59	2.96823	8606.59
2.48834	31831.2	2.48834	17232.4	2.98834	3059.62	2.98834	5361.59	2.98834	8478.59
2.50845	30256.2	2.50845	16886.4	3.00845	3106.62	3.00845	5406.59	3.00845	8373.59
2.52857	29224.2	2.52857	16831.4	3.02857	3016.62	3.02857	5237.59	3.02857	8389.59
2.54868	27842.2	2.54868	16687.4	3.04868	3092.62	3.04868	5490.59	3.04868	8256.59
2.56879	26833.2	2.56879	16396.4	3.06879	3087.62	3.06879	5154.59	3.06879	8338.59
2.5889	25750.2	2.5889	16471.4	3.0889	3114.62	3.0889	5175.59	3.0889	8163.59
2.60902	24742.2	2.60902	16423.4	3.10902	3164.62	3.10902	5317.59	3.10902	8125.59
2.62913	23752.2	2.62913	16181.4	3.12913	3162.62	3.12913	5276.59	3.12913	8223.59
2.64924	22834.2	2.64924	16389.4	3.14924	3051.62	3.14924	5284.59	3.14924	8178.59
2.66935	22287.2	2.66935	16120.4	3.16935	3186.62	3.16935	5327.59	3.16935	8097.59
2.68947	21290.2	2.68947	16229.4	3.18947	3123.62	3.18947	5282.59	3.18947	8239.59
2.70958	20736.2	2.70958	16137.4	3.20958	3104.62	3.20958	5307.59	3.20958	8151.59
2.72969	20159.2	2.72969	15972.4	3.22969	3140.62	3.22969	5385.59	3.22969	8020.59
2.74981	19599.2	2.74981	16123.4	3.2498	3096.62	3.2498	5298.59	3.2498	8105.59
2.76992	19250.2	2.76992	15945.4	3.26992	3173.62	3.26992	5291.59	3.26992	8111.59
2.79003	19115.2	2.79003	15786.4	3.29003	3136.62	3.29003	5161.59	3.29003	7979.59
2.81014	18911.2	2.81014	15654.4	3.31014	3192.62	3.31014	5255.59	3.31014	8047.59
2.83026	18479.2	2.83026	15741.4	3.33026	3244.62	3.33026	5266.59	3.33026	8076.59
2.85037	18793.2	2.85037	15842.4	3.35037	3165.62	3.35037	5363.59	3.35037	7973.59
2.87048	18381.2	2.87048	15730.4	3.37048	3074.62	3.37048	5269.59	3.37048	8074.59
2.89059	18636.2	2.89059	15653.4	3.39059	3120.62	3.39059	5266.59	3.39059	8145.59
2.91071	18361.2	2.91071	15598.4	3.41071	3199.62	3.41071	5144.59	3.41071	8097.59
2.93082	18218.2	2.93082	15605.4	3.43082	3178.62	3.43082	5489.59	3.43082	8056.59
2.95093	18544.2	2.95093	15615.4	3.45093	3281.62	3.45093	5269.59	3.45093	8172.59
2.97105	18742.2	2.97105	15201.4	3.47105	3272.62	3.47105	5269.59	3.47105	8003.59
2.99116	18660.2	2.99116	15532.4	3.49116	3297.62	3.49116	5280.59	3.49116	8048.59
3.01127	18906.2	3.01127	15371.4	3.51127	3228.62	3.51127	5384.59	3.51127	7985.59
3.03138	18770.2	3.03138	15248.4	3.53138	3316.62	3.53138	5218.59	3.53138	8095.59
3.0515	18867.2	3.0515	15330.4	3.5515	3286.62	3.5515	5368.59	3.5515	8107.59
3.07161	19251.2	3.07161	15398.4	3.57161	3175.62	3.57161	5305.59	3.57161	8038.59
3.09172	19171.2	3.09172	15402.4	3.59172	3240.62	3.59172	5298.59	3.59172	8042.59
3.11183	19008.2	3.11183	15314.4	3.61183	3217.62	3.61183	5146.59	3.61183	8071.59
3.13195	19269.2	3.13195	15177.4	3.63195	3269.62	3.63195	5337.59	3.63195	8010.59
3.15206	19472.2	3.15206	15099.4	3.65206	3323.62	3.65206	5298.59	3.65206	8039.59
3.17217	19600.2	3.17217	15252.4	3.67217	3283.62	3.67217	5345.59	3.67217	8074.59
3.19228	19675.2	3.19228	15282.4	3.69228	3249.62	3.69228	5270.59	3.69228	8004.59
3.2124	19732.2	3.2124	15086.4	3.7124	3277.62	3.7124	5446.59	3.7124	8089.59
3.23251	20168.2	3.23251	15035.4	3.73251	3369.62	3.73251	5342.59	3.73251	8089.59
3.25262	20200.2	3.25262	15033.4	3.75262	3338.62	3.75262	5417.59	3.75262	8021.59
3.27273	20522.2	3.27273	15083.4	3.77273	3382.62	3.77273	5433.59	3.77273	8132.59
3.29285	20509.2	3.29285	15101.4	3.79285	3307.62	3.79285	5502.59	3.79285	8100.59
3.31296	20687.2	3.31296	15027.4	3.81296	3436.62	3.81296	5492.59	3.81296	8109.59
3.33307	21020.2	3.33307	14858.4	3.83307	3365.62	3.83307	5349.59	3.83307	8128.59
3.35319	21198.2	3.35319	14869.4	3.85319	3424.62	3.85319	5472.59	3.85319	8100.59
3.3733	21349.2	3.3733	14900.4	3.8733	3381.62	3.8733	5473.59	3.8733	8031.59
3.39341	21866.2	3.39341	15038.4	3.89341	3514.62	3.89341	5434.59	3.89341	8145.59
3.41352	22074.2	3.41352	14883.4	3.91352	3367.62	3.91352	5437.59	3.91352	7978.59
3.43364	22361.2	3.43364	14785.4	3.93364	3425.62	3.93364	5521.59	3.93364	8000.59
3.45375	22980.2	3.45375	15064.4	3.95375	3239.62	3.95375	5570.59	3.95375	8235.59
3.47386	22671.2	3.47386	14881.4	3.97386	3469.62	3.97386	5459.59	3.97386	8012.59
3.49397	23284.2	3.49397	14905.4	3.99397	3391.62	3.99397	5451.59	3.99397	8198.59
3.51409	23814.2	3.51409	14850.4	4.01409	3385.62	4.01409	5503.59	4.01409	8190.59
3.5342	24256.2	3.5342	14755.4	4.0342	3492.62	4.0342	5523.59	4.0342	8286.59
3.55431	24534.2	3.55431	14795.4	4.05431	3557.62	4.05431	5528.59	4.05431	8126.59
3.57443	24697.2	3.57443	14721.4	4.07443	3451.62	4.07443	5498.59	4.07443	8130.59
3.59454	24972.2	3.59454	14752.4	4.09454	3578.62	4.09454	5728.59	4.09454	8254.59
3.61465	25707.2	3.61465	14751.4	4.11465	3511.62	4.11465	5511.59	4.11465	8278.59
3.63476	26375.2	3.63476	14852.4	4.13476	3529.62	4.13476	5563.59	4.13476	8148.59
3.65488	26524.2	3.65488	14761.4	4.15488	3463.62	4.15488	5383.59	4.15488	8322.59
3.67499	27105.2	3.67499	14566.4	4.17499	3516.62	4.17499	5665.59	4.17499	8355.59
3.6951	27877.2	3.6951	14753.4	4.1951	3472.62	4.1951	5610.59	4.1951	8450.59
3.71522	28398.2	3.71521	14653.4	4.21521	3579.62	4.21521	5812.59	4.21521	8225.59
3.73533	28847.2	3.73533	14590.4	4.23533	3443.62	4.23533	5625.59	4.23533	8344.59
3.75544	29216.2	3.75544	14776.4	4.25544	3707.62	4.25544	5622.59	4.25544	8389.59
3.77555	29833.2	3.77555	14818.4	4.27555	3600.62	4.27555	5696.59	4.27555	8120.59
3.79567	30802.2	3.79567	14657.4	4.29566	3654.62	4.29566	5673.59	4.29566	8229.59
3.81578	31201.2	3.81578	14826.4	4.31578	3638.62	4.31578	5565.59	4.31578	8315.59
3.83589	31744.2	3.83589	14676.4	4.33589	3562.62	4.33589	5608.59	4.33589	8449.59
3.856	32335.2	3.856	14642.4	4.356	3525.62	4.356	5722.59	4.356	8321.59
3.87612	33191.2	3.87612	14751.4	4.37612	3508.62	4.37612	5627.59	4.37612	8401.59
3.89623	33651.2	3.89623	14588.4	4.39623	3431.62	4.39623	5718.59	4.39623	8330.59
3.91634	34205.2	3.91634	14602.4	4.41634	3622.62	4.41634	5621.59	4.41634	8356.59
3.93645	34946.2	3.93645	14587.4	4.43645	3551.62	4.43645	5856.59	4.43645	8191.59
3.95657	35086.2	3.95657	14684.4	4.45657	3693.62	4.45657	5759.59	4.45657	8389.59
3.97668	35556.2	3.97668	14788.4	4.47668	3597.62	4.47668	5717.59	4.47668	8347.59
3.99679	36064.2	3.99679	14565.4	4.49679	3589.62	4.49679	5792.59	4.49679	8358.59
4.01691	36571.2	4.01691	14790.4	4.5169	3615.62	4.5169	5753.59	4.5169	8408.59
4.03702	36903.2	4.03702	14613.4	4.53702	3577.62	4.53702	5687.59	4.53702	8378.59
4.05713	36968.2	4.05713	14485.4	4.55713	3626.62	4.55713	5701.59	4.55713	8340.59
4.07724	37168.2	4.07724	14591.4	4.57724	3632.62	4.57724	5663.59	4.57724	8557.59
4.09736	37225.2	4.09736	14602.4	4.59736	3717.62	4.59736	5816.59	4.59736	8347.59
4.11747	36554.2	4.11747	14572.4	4.61747	3623.62	4.61747	5757.59	4.61747	8495.59
4.13758	36426.2	4.13758	14532.4	4.63758	3647.62	4.63758	5885.59	4.63758	8441.59
4.15769	36051.2	4.15769	14549.4	4.65769	3630.62	4.65769	5756.59	4.65769	8501.59
4.17781	35753.2	4.17781	14762.4	4.67781	3654.62	4.67781	5867.59	4.67781	8528.59
4.19792	35635.2	4.19792	14449.4	4.69792	3660.62	4.69792	5657.59	4.69792	8310.59
4.21803	35244.2	4.21803	14602.4	4.71803	3667.62	4.71803	5727.59	4.71803	8532.59
4.23815	34924.2	4.23815	14495.4	4.73815	3643.62	4.73815	5820.59	4.73815	8510.59
4.25826	34542.2	4.25826	14575.4	4.75826	3639.62	4.75826	5753.59	4.75826	8371.59
4.27837	34183.2	4.27837	14392.4	4.77837	3722.62	4.77837	5871.59	4.77837	8472.59
4.29848	33583.2	4.29848	14583.4	4.79848	3664.62	4.79848	5882.59	4.79848	8385.59
4.3186	33700.2	4.3186	14679.4	4.8186	3661.62	4.8186	5700.59	4.8186	8435.59
4.33871	32911.2	4.33871	14485.4	4.83871	3700.62	4.83871	5997.59	4.83871	8471.59
4.35882	33208.2	4.35882	14616.4	4.85882	3708.62	4.85882	5869.59	4.85882	8478.59
4.37893	32644.2	4.37893	14641.4	4.87893	3572.62	4.87893	5937.59	4.87893	8454.59
4.39905	32420.2	4.39905	14676.4	4.89905	3624.62	4.89905	5879.59	4.89905	8457.59
4.41916	32473.2	4.41916	14483.4	4.91916	3788.62	4.91916	5843.59	4.91916	8273.59
4.43927	32415.2	4.43927	14518.4	4.93927	3690.62	4.93927	5792.59	4.93927	8413.59
4.45938	32174.2	4.45938	14666.4	4.95938	3781.62	4.95938	5839.59	4.95938	8370.59
4.4795	32259.2	4.4795	14575.4	4.9795	3792.62	4.9795	5751.59	4.9795	8456.59
4.49961	32120.2	4.49961	14477.4	4.99961	3810.62	4.99961	5857.59	4.99961	8354.59
4.51972	32013.2	4.51972	14610.4	5.01972	3819.62	5.01972	5732.59	5.01972	8435.59
4.53984	31965.2	4.53984	14523.4	5.03984	3508.62	5.03984	5817.59	5.03984	8334.59
4.55995	32411.2	4.55995	14483.4	5.05995	3742.62	5.05995	5718.59	5.05995	8432.59
4.58006	32389.2	4.58006	14512.4	5.08006	3743.62	5.08006	5810.59	5.08006	8319.59
4.60017	32265.2	4.60017	14487.4	5.10017	3631.62	5.10017	5826.59	5.10017	8456.59
4.62029	32420.2	4.62029	14526.4	5.12029	3669.62	5.12029	5853.59	5.12029	8521.59
4.6404	31745.2	4.6404	14570.4	5.1404	3639.62	5.1404	5844.59	5.1404	8533.59
4.66051	31942.2	4.66051	14482.4	5.16051	3818.62	5.16051	5799.59	5.16051	8623.59
4.68062	32010.2	4.68062	14475.4	5.18062	3798.62	5.18062	5836.59	5.18062	8448.59
4.70074	31783.2	4.70074	14441.4	5.20074	3610.62	5.20074	5911.59	5.20074	8291.59
4.72085	31915.2	4.72085	14435.4	5.22085	3773.62	5.22085	5862.59	5.22085	8374.59
4.74096	31579.2	4.74096	14469.4	5.24096	3782.62	5.24096	5988.59	5.24096	8383.59
4.76107	31231.2	4.76107	14487.4	5.26107	3708.62	5.26107	5739.59	5.26107	8395.59
4.78119	31004.2	4.78119	14350.4	5.28119	3794.62	5.28119	5821.59	5.28119	8408.59
4.8013	30824.2	4.8013	14401.4	5.3013	3911.62	5.3013	5822.59	5.3013	8339.59
4.82141	30142.2	4.82141	14488.4	5.32141	3753.62	5.32141	5695.59	5.32141	8393.59
4.84153	29978.2	4.84153	14607.4	5.34153	3813.62	5.34153	5834.59	5.34153	8297.59
4.86164	29659.2	4.86164	14505.4	5.36164	3838.62	5.36164	5777.59	5.36164	8347.59
4.88175	29083.2	4.88175	14363.4	5.38175	3704.62	5.38175	5740.59	5.38175	8373.59
4.90186	28234.2	4.90186	14571.4	5.40186	3710.62	5.40186	5756.59	5.40186	8446.59
4.92198	27858.2	4.92198	14368.4	5.42198	3786.62	5.42198	5819.59	5.42198	8298.59
4.94209	27334.2	4.94209	14571.4	5.44209	3651.62	5.44209	5787.59	5.44209	8299.59
4.9622	26487.2	4.9622	14564.4	5.4622	3724.62	5.4622	5763.59	5.4622	8398.59
4.98231	25839.2	4.98231	14578.4	5.48231	3671.62	5.48231	5829.59	5.48231	8319.59
5.00243	24997.2	5.00243	14512.4	5.50243	3767.62	5.50243	5729.59	5.50243	8413.59
5.02254	24479.2	5.02254	14446.4	5.52254	3782.62	5.52254	5911.59	5.52254	8384.59
5.04265	23880.2	5.04265	14625.4	5.54265	3679.62	5.54265	5787.59	5.54265	8484.59
5.06276	23665.2	5.06277	14404.4	5.56277	3661.62	5.56277	5758.59	5.56277	8244.59
5.08288	23087.2	5.08288	14587.4	5.58288	3650.62	5.58288	5752.59	5.58288	8303.59
5.10299	22427.2	5.10299	14463.4	5.60299	3654.62	5.60299	5888.59	5.60299	8289.59
5.1231	21912.2	5.1231	14397.4	5.6231	3755.62	5.6231	5816.59	5.6231	8360.59
5.14322	21720.2	5.14322	14503.4	5.64322	3794.62	5.64322	5800.59	5.64322	8419.59
5.16333	21254.2	5.16333	14817.4	5.66333	3726.62	5.66333	5888.59	5.66333	8357.59
5.18344	20873.2	5.18344	14560.4	5.68344	3761.62	5.68344	5610.59	5.68344	8426.59
5.20355	20331.2	5.20355	14535.4	5.70355	3784.62	5.70355	5791.59	5.70355	8253.59
5.22367	20449.2	5.22367	14579.4	5.72367	3682.62	5.72367	5681.59	5.72367	8150.59
5.24378	19919.2	5.24378	14473.4	5.74378	3746.62	5.74378	5869.59	5.74378	8212.59
5.26389	19679.2	5.26389	14323.4	5.76389	3627.62	5.76389	5742.59	5.76389	8319.59
5.284	19569.2	5.284	14472.4	5.784	3738.62	5.784	5932.59	5.784	8303.59
5.30412	19601.2	5.30412	14725.4	5.80412	3638.62	5.80412	5899.59	5.80412	8253.59
5.32423	19251.2	5.32423	14531.4	5.82423	3733.62	5.82423	5916.59	5.82423	8236.59
5.34434	19117.2	5.34434	14550.4	5.84434	3731.62	5.84434	5876.59	5.84434	8178.59
5.36446	18789.2	5.36446	14459.4	5.86446	3738.62	5.86446	5787.59	5.86446	8219.59
5.38457	18648.2	5.38457	14497.4	5.88457	3744.62	5.88457	5843.59	5.88457	8131.59
5.40468	18264.2	5.40468	14614.4	5.90468	3799.62	5.90468	5885.59	5.90468	8413.59
5.42479	18243.2	5.42479	14665.4	5.92479	3788.62	5.92479	5705.59	5.92479	8412.59
5.44491	18154.2	5.44491	14488.4	5.94491	3674.62	5.94491	5872.59	5.94491	8146.59
5.46502	18096.2	5.46502	14732.4	5.96502	3628.62	5.96502	5918.59	5.96502	8290.59
5.48513	17862.2	5.48513	14598.4	5.98513	3694.62	5.98513	5808.59	5.98513	8130.59
5.50525	17749.2	5.50525	14669.4	6.00525	3604.62	6.00525	5848.59	6.00525	8053.59
5.52536	17565.2	5.52536	14565.4	6.02536	3536.62	6.02536	5785.59	6.02536	8307.59
5.54547	17476.2	5.54547	14817.4	6.04547	3760.62	6.04547	5800.59	6.04547	8323.59
5.56558	17395.2	5.56558	14799.4	6.06558	3814.62	6.06558	5640.59	6.06558	8289.59
5.5857	17371.2	5.5857	14789.4	6.0857	3676.62	6.0857	5817.59	6.0857	8251.59
5.60581	17061.2	5.60581	14624.4	6.10581	3692.62	6.10581	5740.59	6.10581	8051.59
5.62592	17347.2	5.62592	14775.4	6.12592	3639.62	6.12592	5735.59	6.12592	8230.59
5.64603	16920.2	5.64603	14806.4	6.14603	3536.62	6.14603	5788.59	6.14603	8279.59
5.66615	17015.2	5.66615	14801.4	6.16615	3717.62	6.16615	5589.59	6.16615	8305.59
5.68626	17029.2	5.68626	14729.4	6.18626	3701.62	6.18626	5776.59	6.18626	8224.59
5.70637	16805.2	5.70637	14962.4	6.20637	3670.62	6.20637	5659.59	6.20637	8117.59
5.72649	16770.2	5.72649	14811.4	6.22649	3679.62	6.22649	5773.59	6.22649	8265.59
5.7466	16448.2	5.7466	14729.4	6.2466	3667.62	6.2466	5635.59	6.2466	8237.59
5.76671	16627.2	5.76671	14787.4	6.26671	3705.62	6.26671	5806.59	6.26671	8168.59
5.78682	16516.2	5.78682	14940.4	6.28682	3609.62	6.28682	5744.59	6.28682	8182.59
5.80694	16302.2	5.80694	15009.4	6.30694	3638.62	6.30694	5675.59	6.30694	8172.59
5.82705	16289.2	5.82705	14915.4	6.32705	3695.62	6.32705	5739.59	6.32705	8133.59
5.84716	16148.2	5.84716	14965.4	6.34716	3602.62	6.34716	5732.59	6.34716	8179.59
5.86727	16101.2	5.86727	15039.4	6.36727	3612.62	6.36727	5751.59	6.36727	8246.59
5.88739	15998.2	5.88739	15115.4	6.38739	3627.62	6.38739	5856.59	6.38739	8217.59
5.9075	15805.2	5.9075	15259.4	6.4075	3580.62	6.4075	5843.59	6.4075	8190.59
5.92761	15772.2	5.92761	15224.4	6.42761	3604.62	6.42761	5643.59	6.42761	8024.59
5.94772	15568.2	5.94772	15135.4	6.44772	3649.62	6.44772	5775.59	6.44772	8174.59
5.96784	15568.2	5.96784	15284.4	6.46784	3668.62	6.46784	5710.59	6.46784	8156.59
5.98795	15651.2	5.98795	15533.4	6.48795	3688.62	6.48795	5898.59	6.48795	8137.59
6.00806	15461.2	6.00806	15357.4	6.50806	3559.62	6.50806	5760.59	6.50806	8066.59
6.02818	15625.2	6.02818	15372.4	6.52818	3651.62	6.52818	5816.59	6.52818	8047.59
6.04829	15459.2	6.04829	15503.4	6.54829	3735.62	6.54829	5725.59	6.54829	8155.59
6.0684	15246.2	6.0684	15510.4	6.5684	3591.62	6.5684	5665.59	6.5684	8140.59
6.08851	15153.2	6.08851	15549.4	6.58851	3642.62	6.58851	5785.59	6.58851	8170.59
6.10863	14778.2	6.10863	15731.4	6.60863	3607.62	6.60863	5709.59	6.60863	7989.59
6.12874	14730.2	6.12874	15768.4	6.62874	3506.62	6.62874	5672.59	6.62874	8134.59
6.14885	14824.2	6.14885	16052.4	6.64885	3518.62	6.64885	5810.59	6.64885	8083.59
6.16896	14585.2	6.16896	15840.4	6.66896	3627.62	6.66896	5632.59	6.66896	8064.59
6.18908	14479.2	6.18908	16047.4	6.68908	3571.62	6.68908	5663.59	6.68908	8081.59
6.20919	14357.2	6.20919	16090.4	6.70919	3521.62	6.70919	5605.59	6.70919	8067.59
6.2293	14193.2	6.2293	16180.4	6.7293	3642.62	6.7293	5808.59	6.7293	8103.59
6.24941	14390.2	6.24941	16285.4	6.74941	3661.62	6.74941	5830.59	6.74941	8078.59
6.26953	14029.2	6.26953	16362.4	6.76953	3407.62	6.76953	5690.59	6.76953	8106.59
6.28964	14156.2	6.28964	16539.4	6.78964	3519.62	6.78964	5684.59	6.78964	8015.59
6.30975	14040.2	6.30975	16585.4	6.80975	3610.62	6.80975	5733.59	6.80975	7963.59
6.32987	13797.2	6.32987	16840.4	6.82987	3544.62	6.82987	5783.59	6.82987	8081.59
6.34998	13992.2	6.34998	16985.4	6.84998	3538.62	6.84998	5699.59	6.84998	8037.59
6.37009	13923.2	6.37009	16979.4	6.87009	3585.62	6.87009	5799.59	6.87009	8093.59
6.3902	13756.2	6.3902	17118.4	6.8902	3452.62	6.8902	5652.59	6.8902	8031.59
6.41032	13732.2	6.41032	17316.4	6.91032	3509.62	6.91032	5703.59	6.91032	8014.59
6.43043	13472.2	6.43043	17496.4	6.93043	3468.62	6.93043	5715.59	6.93043	7959.59
6.45054	13630.2	6.45054	17689.4	6.95054	3506.62	6.95054	5705.59	6.95054	8004.59
6.47065	13400.2	6.47065	17925.4	6.97065	3542.62	6.97065	5565.59	6.97065	7938.59
6.49077	13496.2	6.49077	18152.4	6.99077	3562.62	6.99077	5681.59	6.99077	8039.59
6.51088	13241.2	6.51088	18379.4	7.01088	3591.62	7.01088	5637.59	7.01088	8034.59
6.53099	13032.2	6.53099	18447.4	7.03099	3627.62	7.03099	5737.59	7.03099	8087.59
6.5511	13077.2	6.5511	18633.4	7.0511	3450.62	7.0511	5735.59	7.0511	8079.59
6.57122	12962.2	6.57122	18756.4	7.07122	3648.62	7.07122	5626.59	7.07122	7971.59
6.59133	12965.2	6.59133	19036.4	7.09133	3462.62	7.09133	5513.59	7.09133	7969.59
6.61144	12924.2	6.61144	19280.4	7.11144	3429.62	7.11144	5671.59	7.11144	7947.59
6.63156	12923.2	6.63156	19562.4	7.13156	3476.62	7.13156	5695.59	7.13156	7967.59
6.65167	13066.2	6.65167	19718.4	7.15167	3600.62	7.15167	5617.59	7.15167	8016.59
6.67178	12917.2	6.67178	20125.4	7.17178	3526.62	7.17178	5736.59	7.17178	7896.59
6.69189	12927.2	6.69189	20508.4	7.19189	3549.62	7.19189	5643.59	7.19189	7940.59
6.71201	12851.2	6.71201	20779.4	7.21201	3487.62	7.21201	5625.59	7.21201	7979.59
6.73212	12519.2	6.73212	21258.4	7.23212	3597.62	7.23212	5779.59	7.23212	7812.59
6.75223	12788.2	6.75223	21377.4	7.25223	3420.62	7.25223	5729.59	7.25223	7917.59
6.77234	12572.2	6.77234	21759.4	7.27234	3375.62	7.27234	5583.59	7.27234	7948.59
6.79246	12685.2	6.79246	21739.4	7.29246	3481.62	7.29246	5683.59	7.29246	8046.59
6.81257	12712.2	6.81257	22594.4	7.31257	3436.62	7.31257	5631.59	7.31257	8004.59
6.83268	12699.2	6.83268	23086.4	7.33268	3468.62	7.33268	5786.59	7.33268	8012.59
6.8528	12490.2	6.8528	23392.4	7.3528	3486.62	7.3528	5780.59	7.3528	7925.59
6.87291	12607.2	6.87291	23863.4	7.37291	3426.62	7.37291	5675.59	7.37291	7936.59
6.89302	12587.2	6.89302	24248.4	7.39302	3340.62	7.39302	5813.59	7.39302	7944.59
6.91313	12402.2	6.91313	24663.4	7.41313	3461.62	7.41313	5717.59	7.41313	8028.59
6.93325	12509.2	6.93325	25095.4	7.43325	3485.62	7.43325	5727.59	7.43325	7923.59
6.95336	12374.2	6.95336	25410.4	7.45336	3449.62	7.45336	5661.59	7.45336	8016.59
6.97347	12308.2	6.97347	25809.4	7.47347	3412.62	7.47347	5547.59	7.47347	7936.59
6.99359	12225.2	6.99359	26615.4	7.49359	3543.62	7.49359	5565.59	7.49359	7949.59
7.0137	12253.2	7.0137	27110.4	7.5137	3555.62	7.5137	5683.59	7.5137	7902.59
7.03381	12316.2	7.03381	27487.4	7.53381	3554.62	7.53381	5675.59	7.53381	7998.59
7.05392	12248.2	7.05392	27984.4	7.55392	3486.62	7.55392	5607.59	7.55392	7967.59
7.07404	12366.2	7.07404	28185.4	7.57404	3669.62	7.57404	5655.59	7.57404	7950.59
7.09415	12539.2	7.09415	28802.4	7.59415	3446.62	7.59415	5716.59	7.59415	7935.59
7.11426	12233.2	7.11426	28927.4	7.61426	3450.62	7.61426	5556.59	7.61426	7907.59
7.13437	12402.2	7.13437	29517.4	7.63437	3428.62	7.63437	5725.59	7.63437	7872.59
7.15449	12186.2	7.15449	29383.4	7.65449	3594.62	7.65449	5746.59	7.65449	7940.59
7.1746	12233.2	7.1746	29609.4	7.6746	3394.62	7.6746	5698.59	7.6746	7818.59
7.19471	12358.2	7.19471	29630.4	7.69471	3464.62	7.69471	5618.59	7.69471	7976.59
7.21482	12308.2	7.21483	29159.4	7.71483	3323.62	7.71483	5544.59	7.71483	7994.59
7.23494	12213.2	7.23494	29098.4	7.73494	3509.62	7.73494	5645.59	7.73494	7884.59
7.25505	12201.2	7.25505	28625.4	7.75505	3503.62	7.75505	5616.59	7.75505	7990.59
7.27516	12177.2	7.27516	28087.4	7.77516	3360.62	7.77516	5774.59	7.77516	7825.59
7.29528	12180.2	7.29528	27272.4	7.79528	3414.62	7.79528	5678.59	7.79528	7910.59
7.31539	12253.2	7.31539	26836.4	7.81539	3493.62	7.81539	5723.59	7.81539	7902.59
7.3355	12256.2	7.3355	26178.4	7.8355	3523.62	7.8355	5534.59	7.8355	7974.59
7.35561	12231.2	7.35561	25442.4	7.85561	3618.62	7.85561	5603.59	7.85561	8076.59
7.37573	12325.2	7.37573	24950.4	7.87573	3371.62	7.87573	5634.59	7.87573	7750.59
7.39584	12213.2	7.39584	24179.4	7.89584	3420.62	7.89584	5688.59	7.89584	7999.59
7.41595	12264.2	7.41595	23533.4	7.91595	3467.62	7.91595	5587.59	7.91595	7964.59
7.43606	12065.2	7.43606	22730.4	7.93606	3523.62	7.93606	5577.59	7.93606	7838.59
7.45618	12165.2	7.45618	22126.4	7.95618	3448.62	7.95618	5762.59	7.95618	7820.59
7.47629	12365.2	7.47629	21759.4	7.97629	3321.62	7.97629	5660.59	7.97629	7789.59
7.4964	12013.2	7.4964	21387.4	7.9964	3429.62	7.9964	5573.59	7.9964	7886.59
7.51652	12121.2	7.51652	20709.4	8.01652	3424.62	8.01652	5612.59	8.01652	7919.59
7.53663	12116.2	7.53663	20436.4	8.03663	3444.62	8.03663	5703.59	8.03663	7936.59
7.55674	12140.2	7.55674	19809.4	8.05674	3377.62	8.05674	5600.59	8.05674	8030.59
7.57685	12144.2	7.57685	19314.4	8.07685	3354.62	8.07685	5608.59	8.07685	7887.59
7.59697	12129.2	7.59697	19070.4	8.09697	3511.62	8.09697	5704.59	8.09697	7996.59
7.61708	12267.2	7.61708	18628.4	8.11708	3272.62	8.11708	5759.59	8.11708	7801.59
7.63719	12109.2	7.63719	18197.4	8.13719	3447.62	8.13719	5670.59	8.13719	7876.59
7.6573	12328.2	7.6573	17734.4	8.1573	3438.62	8.1573	5680.59	8.1573	7871.59
7.67742	12349.2	7.67742	17325.4	8.17742	3547.62	8.17742	5674.59	8.17742	8103.59
7.69753	12294.2	7.69753	17162.4	8.19753	3496.62	8.19753	5692.59	8.19753	7861.59
7.71764	12277.2	7.71764	16736.4	8.21764	3452.62	8.21764	5687.59	8.21764	7878.59
7.73775	12169.2	7.73775	16276.4	8.23775	3485.62	8.23775	5669.59	8.23775	7808.59
7.75787	12372.2	7.75787	16301.4	8.25787	3460.62	8.25787	5614.59	8.25787	7882.59
7.77798	12323.2	7.77798	16164.4	8.27798	3451.62	8.27798	5592.59	8.27798	7801.59
7.79809	12234.2	7.79809	15772.4	8.29809	3478.62	8.29809	5796.59	8.29809	7711.59
7.8182	12324.2	7.8182	15588.4	8.31821	3526.62	8.31821	5644.59	8.31821	7875.59
7.83832	12312.2	7.83832	15364.4	8.33832	3483.62	8.33832	5701.59	8.33832	7759.59
7.85843	12302.2	7.85843	15138.4	8.35843	3433.62	8.35843	5712.59	8.35843	7812.59
7.87854	12101.2	7.87854	14992.4	8.37854	3455.62	8.37854	5805.59	8.37854	7744.59
7.89866	12266.2	7.89866	14524.4	8.39866	3519.62	8.39866	5650.59	8.39866	7933.59
7.91877	12379.2	7.91877	14456.4	8.41877	3411.62	8.41877	5523.59	8.41877	7867.59
7.93888	12310.2	7.93888	14207.4	8.43888	3580.62	8.43888	5639.59	8.43888	7824.59
7.95899	12169.2	7.95899	14184.4	8.45899	3486.62	8.45899	5702.59	8.45899	7886.59
7.97911	12325.2	7.97911	14056.4	8.47911	3540.62	8.47911	5734.59	8.47911	7770.59
7.99922	12431.2	7.99922	13768.4	8.49922	3507.62	8.49922	5642.59	8.49922	7815.59
8.01933	12348.2	8.01933	13758.4	8.51933	3444.62	8.51933	5622.59	8.51933	7892.59
8.03945	12413.2	8.03945	13533.4	8.53945	3509.62	8.53945	5669.59	8.53945	7901.59
8.05956	12229.2	8.05956	13444.4	8.55956	3564.62	8.55956	5666.59	8.55956	7851.59
8.07967	12448.2	8.07967	13248.4	8.57967	3537.62	8.57967	5708.59	8.57967	7927.59
8.09978	12299.2	8.09978	13231.4	8.59978	3416.62	8.59978	5747.59	8.59978	7911.59
8.1199	12343.2	8.1199	13091.4	8.6199	3542.62	8.6199	5638.59	8.6199	7969.59
8.14001	12185.2	8.14001	13038.4	8.64001	3602.62	8.64001	5782.59	8.64001	7830.59
8.16012	12290.2	8.16012	12901.4	8.66012	3453.62	8.66012	5664.59	8.66012	7816.59
8.18023	12266.2	8.18023	12770.4	8.68023	3451.62	8.68023	5700.59	8.68023	7926.59
8.20035	12299.2	8.20035	12701.4	8.70035	3434.62	8.70035	5641.59	8.70035	7926.59
8.22046	12330.2	8.22046	12485.4	8.72046	3349.62	8.72046	5888.59	8.72046	7981.59
8.24057	12190.2	8.24057	12436.4	8.74057	3437.62	8.74057	5787.59	8.74057	7826.59
8.26069	12197.2	8.26069	12350.4	8.76069	3590.62	8.76069	5684.59	8.76069	7923.59
8.2808	12332.2	8.2808	12232.4	8.7808	3423.62	8.7808	5737.59	8.7808	7876.59
8.30091	12215.2	8.30091	12217.4	8.80091	3376.62	8.80091	5699.59	8.80091	7838.59
8.32102	12328.2	8.32102	12112.4	8.82102	3469.62	8.82102	5789.59	8.82102	7831.59
8.34114	12378.2	8.34114	12233.4	8.84114	3564.62	8.84114	5723.59	8.84114	7884.59
8.36125	12249.2	8.36125	12062.4	8.86125	3474.62	8.86125	5837.59	8.86125	7800.59
8.38136	12320.2	8.38136	11869.4	8.88136	3485.62	8.88136	5688.59	8.88136	7786.59
8.40147	12380.2	8.40147	11855.4	8.90147	3465.62	8.90147	5751.59	8.90147	7910.59
8.42159	12117.2	8.42159	11986.4	8.92159	3497.62	8.92159	5757.59	8.92159	7823.59
8.4417	12243.2	8.4417	11902.4	8.9417	3490.62	8.9417	5747.59	8.9417	7803.59
8.46181	12247.2	8.46181	11721.4	8.96181	3491.62	8.96181	5868.59	8.96181	7983.59
8.48192	12258.2	8.48193	11724.4	8.98193	3500.62	8.98193	5675.59	8.98193	7949.59
8.50204	12235.2	8.50204	11643.4	9.00204	3523.62	9.00204	5850.59	9.00204	7948.59
8.52215	12379.2	8.52215	11471.4	9.02215	3307.62	9.02215	5762.59	9.02215	7875.59
8.54226	12177.2	8.54226	11553.4	9.04226	3453.62	9.04226	5727.59	9.04226	7876.59
8.56237	12201.2	8.56237	11408.4	9.06237	3505.62	9.06237	5737.59	9.06237	7794.59
8.58249	12290.2	8.58249	11495.4	9.08249	3491.62	9.08249	5704.59	9.08249	7800.59
8.6026	12215.2	8.6026	11243.4	9.1026	3483.62	9.1026	5676.59	9.1026	7808.59
8.62271	12217.2	8.62271	11422.4	9.12271	3491.62	9.12271	5825.59	9.12271	7801.59
8.64283	12057.2	8.64283	11324.4	9.14283	3394.62	9.14283	5737.59	9.14283	7797.59
8.66294	12048.2	8.66294	11181.4	9.16294	3461.62	9.16294	5776.59	9.16294	7841.59
8.68305	12040.2	8.68305	11246.4	9.18305	3528.62	9.18305	5844.59	9.18305	7839.59
8.70316	12460.2	8.70316	11187.4	9.20316	3433.62	9.20316	5752.59	9.20316	7853.59
8.72328	12038.2	8.72328	11089.4	9.22328	3425.62	9.22328	5848.59	9.22328	7820.59
8.74339	12076.2	8.74339	11137.4	9.24339	3473.62	9.24339	5927.59	9.24339	7740.59
8.7635	12033.2	8.7635	11206.4	9.2635	3534.62	9.2635	5670.59	9.2635	7875.59
8.78361	12416.2	8.78361	10988.4	9.28361	3410.62	9.28361	5757.59	9.28361	7775.59
8.80373	12257.2	8.80373	11203.4	9.30373	3398.62	9.30373	5802.59	9.30373	7836.59
8.82384	12284.2	8.82384	10893.4	9.32384	3455.62	9.32384	5842.59	9.32384	7891.59
8.84395	12121.2	8.84395	11113.4	9.34395	3496.62	9.34395	5957.59	9.34395	7744.59
8.86407	12359.2	8.86407	10978.4	9.36407	3635.62	9.36407	5820.59	9.36407	7825.59
8.88418	11993.2	8.88418	10884.4	9.38418	3498.62	9.38418	5671.59	9.38418	7772.59
8.90429	12279.2	8.90429	10943.4	9.40429	3509.62	9.40429	5863.59	9.40429	7834.59
8.9244	12417.2	8.9244	10825.4	9.4244	3501.62	9.4244	5767.59	9.4244	7938.59
8.94452	11990.2	8.94452	10890.4	9.44452	3535.62	9.44452	5766.59	9.44452	7934.59
8.96463	12353.2	8.96463	10871.4	9.46463	3498.62	9.46463	5801.59	9.46463	8066.59
8.98474	12330.2	8.98474	10828.4	9.48474	3539.62	9.48474	5843.59	9.48474	7823.59
9.00485	12113.2	9.00485	10828.4	9.50485	3502.62	9.50485	5833.59	9.50485	8000.59
9.02497	12364.2	9.02497	10641.4	9.52497	3483.62	9.52497	6032.59	9.52497	7929.59
9.04508	12179.2	9.04508	10572.4	9.54508	3543.62	9.54508	5837.59	9.54508	7958.59
9.06519	12502.2	9.06519	10764.4	9.56519	3440.62	9.56519	5816.59	9.56519	7951.59
9.08531	12322.2	9.08531	10679.4	9.58531	3464.62	9.58531	5831.59	9.58531	8043.59
9.10542	11980.2	9.10542	10610.4	9.60542	3507.62	9.60542	5912.59	9.60542	7924.59
9.12553	12001.2	9.12553	10639.4	9.62553	3386.62	9.62553	5768.59	9.62553	7865.59
9.14564	12214.2	9.14564	10615.4	9.64564	3605.62	9.64564	5818.59	9.64564	7875.59
9.16576	12081.2	9.16576	10576.4	9.66576	3639.62	9.66576	5903.59	9.66576	7949.59
9.18587	12238.2	9.18587	10598.4	9.68587	3595.62	9.68587	5790.59	9.68587	8010.59
9.20598	12551.2	9.20598	10715.4	9.70598	3511.62	9.70598	5902.59	9.70598	7847.59
9.22609	12028.2	9.22609	10684.4	9.72609	3467.62	9.72609	5773.59	9.72609	8034.59
9.24621	12245.2	9.24621	10602.4	9.74621	3606.62	9.74621	5824.59	9.74621	7946.59
9.26632	12332.2	9.26632	10438.4	9.76632	3567.62	9.76632	5859.59	9.76632	7903.59
9.28643	12129.2	9.28643	10534.4	9.78643	3582.62	9.78643	5860.59	9.78643	7927.59
9.30654	12274.2	9.30654	10467.4	9.80654	3649.62	9.80654	5960.59	9.80654	7893.59
9.32666	12145.2	9.32666	10476.4	9.82666	3546.62	9.82666	5943.59	9.82666	7971.59
9.34677	12418.2	9.34677	10492.4	9.84677	3512.62	9.84677	6061.59	9.84677	7951.59
9.36688	12267.2	9.36688	10432.4	9.86688	3582.62	9.86688	5712.59	9.86688	7975.59
9.387	12091.2	9.387	10458.4	9.887	3631.62	9.887	6024.59	9.887	7972.59
9.40711	12356.2	9.40711	10485.4	9.90711	3561.62	9.90711	5771.59	9.90711	7962.59
9.42722	12453.2	9.42722	10252.4	9.92722	3611.62	9.92722	5859.59	9.92722	7896.59
9.44733	12287.2	9.44733	10383.4	9.94733	3596.62	9.94733	6015.59	9.94733	8001.59
9.46745	12275.2	9.46745	10493.4	9.96745	3693.62	9.96745	5943.59	9.96745	7993.59
9.48756	12375.2	9.48756	10437.4	9.98756	3512.62	9.98756	5948.59	9.98756	8051.59
9.50767	12272.2	9.50767	10239.4	10.0077	3568.62	10.0077	5891.59	10.0077	7943.59
9.52778	12517.2	9.52778	10406.4	10.0278	3525.62	10.0278	5829.59	10.0278	8041.59
9.5479	12307.2	9.5479	10272.4	10.0479	3550.62	10.0479	5989.59	10.0479	7962.59
9.56801	12313.2	9.56801	10305.4	10.068	3582.62	10.068	6043.59	10.068	7861.59
9.58812	12195.2	9.58812	10242.4	10.0881	3655.62	10.0881	5927.59	10.0881	7950.59
9.60824	12462.2	9.60824	10262.4	10.1082	3667.62	10.1082	5936.59	10.1082	7952.59
9.62835	12222.2	9.62835	10358.4	10.1283	3543.62	10.1283	6045.59	10.1283	7944.59
9.64846	12235.2	9.64846	10277.4	10.1485	3620.62	10.1485	5883.59	10.1485	7964.59
9.66857	12413.2	9.66857	10190.4	10.1686	3551.62	10.1686	5973.59	10.1686	7908.59
9.68869	12247.2	9.68869	10375.4	10.1887	3684.62	10.1887	5874.59	10.1887	7982.59
9.7088	12321.2	9.7088	10265.4	10.2088	3719.62	10.2088	6081.59	10.2088	8009.59
9.72891	12443.2	9.72891	10205.4	10.2289	3719.62	10.2289	6064.59	10.2289	7872.59
9.74902	12287.2	9.74902	10215.4	10.249	3668.62	10.249	5885.59	10.249	8056.59
9.76914	12245.2	9.76914	10203.4	10.2691	3708.62	10.2691	6093.59	10.2691	8003.59
9.78925	12236.2	9.78925	10205.4	10.2892	3778.62	10.2892	5926.59	10.2892	8084.59
9.80936	12283.2	9.80936	10208.4	10.3094	3702.62	10.3094	6031.59	10.3094	7964.59
9.82948	12345.2	9.82948	10271.4	10.3295	3642.62	10.3295	6055.59	10.3295	7982.59
9.84959	12398.2	9.84959	10208.4	10.3496	3630.62	10.3496	5987.59	10.3496	8106.59
9.8697	12525.2	9.8697	10260.4	10.3697	3748.62	10.3697	6056.59	10.3697	8197.59
9.88981	12310.2	9.88981	10202.4	10.3898	3736.62	10.3898	6020.59	10.3898	7897.59
9.90993	12175.2	9.90993	10145.4	10.4099	3743.62	10.4099	6071.59	10.4099	8056.59
9.93004	12206.2	9.93004	10176.4	10.43	3700.62	10.43	6059.59	10.43	8120.59
9.95015	12318.2	9.95015	10226.4	10.4502	3712.62	10.4502	6156.59	10.4502	8079.59
9.97026	12388.2	9.97026	10192.4	10.4703	3804.62	10.4703	6076.59	10.4703	8084.59
9.99038	12102.2	9.99038	10191.4	10.4904	3736.62	10.4904	6180.59	10.4904	8130.59

## Sheet: Figure 7
Figure 7
	ADOS/2% OMMT	ADOS/1% OMMT	ADOS
##Temp./°C	Mass/%	Mass/%	Mass/%
36.558	100	100	100
37.558	100	100	99.9412
38.558	100	99.952	99.9047
39.558	100	99.946	99.8801
40.558	99.9453	99.9353	99.8571
41.558	99.9179	99.9079	99.8276
42.558	99.9001	99.8901	99.8014
43.558	99.8784	99.8684	99.7769
44.558	99.8534	99.8434	99.7522
45.558	99.8313	99.8213	99.7199
46.558	99.8059	99.7959	99.6924
47.558	99.784	99.774	99.6651
48.558	99.7674	99.7574	99.6386
49.558	99.7536	99.7336	99.6173
50.558	99.7332	99.7132	99.5891
51.558	99.7096	99.6896	99.5496
52.558	99.6804	99.6604	99.4978
53.558	99.6447	99.6247	99.4524
54.558	99.5991	99.5791	99.4089
55.558	99.5502	99.5302	99.3624
56.558	99.5091	99.4891	99.3146
57.558	99.474	99.454	99.2687
58.558	99.4357	99.4127	99.2197
59.558	99.3959	99.3729	99.1693
60.558	99.3473	99.3243	99.1051
61.558	99.2999	99.2769	99.0443
62.558	99.2541	99.2311	98.995
63.558	99.218	99.195	98.9319
64.558	99.1672	99.1442	98.8727
65.558	99.1137	99.0907	98.8057
66.558	99.0513	99.0283	98.7378
67.558	98.998	98.975	98.669
68.558	98.9386	98.9156	98.6043
69.558	98.8879	98.8649	98.5322
70.558	98.8135	98.7905	98.4563
71.558	98.7455	98.7225	98.3783
72.558	98.6845	98.6615	98.3083
73.558	98.6207	98.5977	98.2317
74.558	98.5473	98.5243	98.147
75.558	98.4877	98.4717	98.0941
76.558	98.4304	98.4144	98.028
77.558	98.3593	98.3433	97.9456
78.558	98.3044	98.2884	97.8815
79.558	98.2533	98.2373	97.8264
80.558	98.1923	98.1763	97.7584
81.558	98.1173	98.1013	97.6902
82.558	98.0583	98.0423	97.6213
83.558	97.9959	97.9799	97.5465
84.558	97.9321	97.9162	97.4792
85.558	97.8691	97.8531	97.41
86.558	97.8118	97.7958	97.3458
87.558	97.7506	97.7346	97.2832
88.558	97.6908	97.6748	97.2289
89.558	97.6671	97.6171	97.1659
90.558	97.6415	97.5615	97.1088
91.558	97.6215	97.5115	97.0651
92.558	97.6096	97.4496	96.9977
93.558	97.5922	97.3922	96.9413
94.558	97.5804	97.3334	96.8851
95.558	97.5727	97.2777	96.836
96.558	97.5598	97.2248	96.7911
97.558	97.5493	97.1753	96.7492
98.558	97.5392	97.1252	96.6969
99.558	97.5287	97.0747	96.6536
100.558	97.4947	97.0407	96.6122
101.558	97.4886	96.9946	96.5754
102.558	97.479	96.95	96.5398
103.558	97.4716	96.9106	96.5076
104.558	97.4614	96.8684	96.4767
105.558	97.4541	96.8251	96.4524
106.558	97.4485	96.7935	96.4244
107.558	97.4394	96.7724	96.3973
108.558	97.4163	96.7493	96.3719
109.558	97.3805	96.7135	96.3493
110.558	97.3728	96.6698	96.3263
111.558	97.3506	96.6476	96.3011
112.558	97.3473	96.6073	96.2772
113.558	97.3297	96.5897	96.2551
114.558	97.3222	96.5622	96.2305
115.558	97.3169	96.5569	96.2083
116.558	97.3132	96.5532	96.1881
117.558	97.3127	96.5487	96.1739
118.558	97.3072	96.5433	96.1496
119.558	97.3039	96.5399	96.1355
120.558	97.3001	96.5361	96.1169
121.558	97.2924	96.5284	96.1
122.558	97.2874	96.5234	96.083
123.558	97.2804	96.5164	96.0606
124.558	97.2765	96.5125	96.0477
125.558	97.2723	96.5083	96.0321
126.558	97.267	96.503	96.0215
127.558	97.2622	96.4982	96.0125
128.558	97.2599	96.4959	96.0001
129.558	97.2557	96.4917	95.9858
130.558	97.2523	96.4883	95.9745
131.558	97.2465	96.4825	95.9644
132.558	97.2425	96.4785	95.956
133.558	97.2382	96.4742	95.9523
134.558	97.2331	96.4691	95.9375
135.558	97.2328	96.4688	95.9308
136.558	97.2248	96.4608	95.9226
137.558	97.2214	96.4574	95.9111
138.558	97.2208	96.4568	95.9084
139.558	97.2223	96.4583	95.904
140.558	97.216	96.452	95.8938
141.558	97.2065	96.4425	95.8863
142.558	97.1976	96.4337	95.8756
143.558	97.1888	96.4248	95.864
144.558	97.1795	96.4155	95.8586
145.558	97.173	96.409	95.8476
146.558	97.1636	96.3996	95.839
147.558	97.1543	96.3903	95.8309
148.558	97.1501	96.3781	95.8237
149.558	97.1477	96.3687	95.8169
150.558	97.1403	96.3613	95.8057
151.558	97.1309	96.3519	95.7954
152.558	97.1187	96.3397	95.7894
153.558	97.1141	96.3351	95.7831
154.558	97.1079	96.3289	95.7777
155.558	97.1007	96.3217	95.7693
156.558	97.0935	96.3145	95.7646
157.558	97.091	96.305	95.7539
158.558	97.0876	96.2966	95.7477
159.558	97.0794	96.2874	95.7386
160.558	97.0712	96.2772	95.7245
161.558	97.0654	96.2694	95.7139
162.558	97.0576	96.2606	95.7012
163.558	97.0499	96.2559	95.6892
164.558	97.04	96.245	95.6768
165.558	97.0324	96.2314	95.6617
166.558	97.0233	96.2193	95.6507
167.558	97.0142	96.2139	95.64
168.558	97.0051	96.2081	95.6292
169.558	96.9972	96.1958	95.6112
170.558	96.979	96.181	95.5964
171.558	96.9677	96.1717	95.5844
172.558	96.9568	96.1608	95.5692
173.558	96.9445	96.1485	95.5554
174.558	96.9343	96.1383	95.5445
175.558	96.9217	96.1257	95.5277
176.558	96.906	96.11	95.5111
177.558	96.8936	96.0976	95.4921
178.558	96.8788	96.0828	95.4723
179.558	96.8595	96.0686	95.4522
180.558	96.8468	96.0508	95.4227
181.558	96.8301	96.0341	95.3998
182.558	96.8176	96.0166	95.3739
183.558	96.7866	95.9906	95.3446
184.558	96.762	95.956	95.3024
185.558	96.7383	95.9323	95.2549
186.558	96.7085	95.9025	95.2
187.558	96.6708	95.8748	95.1675
188.558	96.6405	95.8444	95.1446
189.558	96.6106	95.8146	95.1
190.558	96.5774	95.7914	95.0499
191.558	96.5445	95.7585	95.0063
192.558	96.5105	95.7245	94.9722
193.558	96.478	95.692	94.9359
194.558	96.4459	95.6599	94.8829
195.558	96.414	95.628	94.8396
196.558	96.3778	95.5918	94.7936
197.558	96.3432	95.5572	94.7417
198.558	96.3079	95.5219	94.6932
199.558	96.2715	95.4855	94.6512
200.558	96.227	95.441	94.6011
201.558	96.1886	95.4026	94.5446
202.558	96.1456	95.3596	94.4969
203.558	96.1031	95.3171	94.4405
204.558	96.0668	95.2808	94.3957
205.558	96.0313	95.2453	94.3486
206.558	95.9918	95.2058	94.2966
207.558	95.9543	95.1683	94.2458
208.558	95.9078	95.1218	94.1911
209.558	95.864	95.078	94.1425
210.558	95.8257	95.0397	94.0943
211.558	95.7892	95.0032	94.0439
212.558	95.7502	94.9642	93.9965
213.558	95.7055	94.9195	93.937
214.558	95.6582	94.8722	93.882
215.558	95.6148	94.8288	93.8283
216.558	95.5725	94.7865	93.7735
217.558	95.5295	94.7435	93.7228
218.558	95.4886	94.7026	93.6752
219.558	95.4442	94.6582	93.6242
220.558	95.3984	94.6124	93.5667
221.558	95.3506	94.5646	93.5103
222.558	95.3028	94.5168	93.4549
223.558	95.2537	94.4677	93.4044
224.558	95.207	94.421	93.3461
225.558	95.1546	94.3686	93.2878
226.558	95.1014	94.3154	93.2279
227.558	95.0492	94.2632	93.168
228.558	94.996	94.21	93.1084
229.558	94.9602	94.1542	93.0456
230.558	94.9296	94.097	92.9802
231.558	94.8825	94.0365	92.9145
232.558	94.7848	93.9688	92.8474
233.558	94.7419	93.9059	92.7744
234.558	94.6838	93.8377	92.6976
235.558	94.5931	93.7671	92.6191
236.558	94.4982	93.6961	92.5465
237.558	94.4073	93.6213	92.4688
238.558	94.3276	93.5416	92.3825
239.558	94.2508	93.4648	92.2999
240.558	94.1647	93.3787	92.2072
241.558	94.082	93.296	92.1261
242.558	93.9924	93.2064	92.0335
243.558	93.8984	93.1124	91.9376
244.558	93.8031	93.0171	91.8367
245.558	93.7495	92.9235	91.7322
246.558	93.694	92.8179	91.626
247.558	93.6392	92.7032	91.5108
248.558	93.4411	92.5851	91.3827
249.558	93.3191	92.4631	91.2534
250.558	93.2353	92.3393	91.1192
251.558	93.1218	92.2158	90.9854
252.558	92.9285	92.0825	90.8513
253.558	92.83	91.944	90.7079
254.558	92.7486	91.8026	90.5613
255.558	92.6032	91.6472	90.3915
256.558	92.5142	91.4982	90.2303
257.558	92.4239	91.3379	90.0683
258.558	92.2281	91.1691	89.889
259.558	92.1336	90.9923	89.699
260.558	92.0352	90.8142	89.5131
261.558	91.8913	90.6283	89.3205
262.558	91.6228	90.4349	89.1207
263.558	91.436	90.242	88.9247
264.558	91.3234	90.0414	88.7127
265.558	91.2313	89.83	88.4973
266.558	91.1284	89.6071	88.2709
267.558	90.8387	89.3874	88.0374
268.558	90.6099	89.1586	87.8019
269.558	90.3856	88.9343	87.5601
270.558	90.0516	88.6003	87.3121
271.558	89.8619	88.4106	87.0624
272.558	89.5622	88.1108	86.8084
273.558	89.3559	87.9046	86.545
274.558	89.049	87.5977	86.2692
275.558	88.8397	87.3884	86.0026
276.558	88.5409	87.0896	85.7334
277.558	88.2992	86.8479	85.4541
278.558	88.0085	86.5572	85.1754
279.558	87.6691	86.2178	84.89
280.558	87.4805	86.0292	84.6075
281.558	87.1759	85.7246	84.3311
282.558	86.9613	85.51	84.0615
283.558	86.6525	85.2012	83.7917
284.558	86.4239	84.9725	83.5221
285.558	86.138	84.6867	83.2519
286.558	85.8119	84.3606	82.998
287.558	85.6253	84.174	82.7428
288.558	85.3596	83.9083	82.4907
289.558	85.1225	83.6712	82.2461
290.558	84.9107	83.4594	81.999
291.558	84.6278	83.1765	81.7575
292.558	84.4339	82.9826	81.5263
293.558	84.2219	82.7706	81.3067
294.558	84.0035	82.5522	81.0903
295.558	83.7802	82.3289	80.8823
296.558	83.5713	82.12	80.6767
297.558	83.3711	81.9198	80.4833
298.558	83.1739	81.7226	80.2843
299.558	82.9808	81.5295	80.1017
300.558	82.7915	81.3402	79.9159
301.558	82.6107	81.1594	79.7469
302.558	82.4407	80.9894	79.5789
303.558	82.2689	80.8176	79.415
304.558	82.1077	80.6564	79.2525
305.558	81.9548	80.5035	79.1026
306.558	81.8032	80.3518	78.9603
307.558	81.6536	80.2023	78.8115
308.558	81.5016	80.0503	78.6728
309.558	81.3618	79.9105	78.5267
310.558	81.2168	79.7655	78.3886
311.558	81.091	79.6397	78.2565
312.558	80.9659	79.5146	78.1259
313.558	80.8417	79.3904	78.0046
314.558	80.713	79.2617	77.8775
315.558	80.5962	79.1449	77.759
316.558	80.4829	79.0316	77.6406
317.558	80.3678	78.9165	77.5278
318.558	80.2573	78.806	77.4077
319.558	80.1494	78.6981	77.2939
320.558	80.0465	78.5952	77.189
321.558	79.9381	78.4868	77.0828
322.558	79.8353	78.384	76.9761
323.558	79.733	78.2817	76.8684
324.558	79.6364	78.1851	76.7604
325.558	79.5344	78.0831	76.6467
326.558	79.4335	77.9822	76.5369
327.558	79.3351	77.8838	76.4263
328.558	79.2368	77.7855	76.3255
329.558	79.1394	77.6881	76.2167
330.558	79.0418	77.5905	76.1065
331.558	78.9442	77.4929	75.9995
332.558	78.8459	77.3946	75.8939
333.558	78.7393	77.288	75.7834
334.558	78.6379	77.1866	75.6623
335.558	78.5315	77.0802	75.551
336.558	78.42	76.9687	75.425
337.558	78.3169	76.8656	75.3051
338.558	78.2125	76.7612	75.1781
339.558	78.1107	76.6594	75.0581
340.558	77.9988	76.5475	74.9303
341.558	77.8835	76.4322	74.795
342.558	77.7643	76.313	74.6595
343.558	77.6485	76.1972	74.5271
344.558	77.5261	76.0748	74.3808
345.558	77.4013	75.95	74.2378
346.558	77.2747	75.8234	74.0934
347.558	77.1423	75.691	73.9456
348.558	77.0036	75.5523	73.7918
349.558	76.8672	75.4159	73.6357
350.558	76.7224	75.2711	73.4795
351.558	76.5736	75.1223	73.3146
352.558	76.4248	74.9735	73.1407
353.558	76.2614	74.8101	72.9558
354.558	76.1017	74.6505	72.7743
355.558	75.9383	74.487	72.5965
356.558	75.769	74.3177	72.4124
357.558	75.5826	74.1313	72.2127
358.558	75.3987	73.9474	72.0125
359.558	75.2063	73.755	71.8087
360.558	75.0088	73.5575	71.6044
361.558	74.8117	73.3604	71.4184
362.558	74.6103	73.159	71.2342
363.558	74.4203	72.969	71.0544
364.558	74.2399	72.7886	70.8568
365.558	74.169	72.6177	70.6395
366.558	74.0032	72.4519	70.3893
367.558	73.8263	72.275	70.0827
368.558	73.6338	72.0825	69.7428
369.558	73.5085	71.7511	69.1546
370.558	73.1815	71.4572	68.8195
371.558	72.9399	71.1302	68.1741
372.558	72.8901	70.7332	67.6178
373.558	72.6807	70.2888	67.0402
374.558	72.0891	69.7794	66.416
375.558	71.7587	69.1967	65.7576
376.558	71.1683	68.5196	65.0505
377.558	70.7083	67.7853	64.3977
378.558	70.4083	66.9746	63.6069
379.558	69.9525	66.1357	62.6915
380.558	69.1249	65.24	61.8757
381.558	68.3631	64.3705	61.0747
382.558	67.4131	63.4506	60.2394
383.558	66.4883	62.6399	59.4712
384.558	65.6568	61.8629	58.6911
385.558	64.7698	61.051	57.8959
386.558	63.8975	60.2556	57.0375
387.558	62.5324	58.7965	56.2167
388.558	61.6423	57.8205	55.4281
389.558	60.7123	56.9597	54.6414
390.558	59.8541	56.1371	53.8619
391.558	58.9568	55.3444	53.0815
392.558	58.3201	54.5391	52.3123
393.558	57.3354	53.7676	51.5159
394.558	56.3089	53.0095	50.7383
395.558	55.6214	52.2716	49.9635
396.558	54.6869	51.5244	49.1959
397.558	53.9297	50.7672	48.441
398.558	53.2034	50.0409	47.6803
399.558	52.4889	49.3264	46.944
400.558	51.8034	48.641	46.2131
401.558	51.1093	47.9468	45.4969
402.558	50.4252	47.2628	44.7862
403.558	49.7592	46.5967	44.1055
404.558	49.1137	45.9512	43.4478
405.558	48.4759	45.3134	42.7996
406.558	47.822	44.6595	42.1452
407.558	47.1997	44.0372	41.5176
408.558	46.5922	43.4297	40.9128
409.558	45.998	42.8355	40.3193
410.558	45.3922	42.2298	39.7359
411.558	44.8038	41.6413	39.1834
412.558	44.2445	41.082	38.6346
413.558	43.6905	40.5281	38.1151
414.558	43.1748	40.0123	37.6156
415.558	42.658	39.4955	37.1061
416.558	42.173	39.0105	36.7839
417.558	41.6985	38.536	36.1904
418.558	41.2312	38.0687	35.8898
419.558	40.7892	37.6267	35.5219
420.558	40.3615	37.199	35.0497
421.558	39.9411	36.7786	34.7258
422.558	39.54	36.3775	34.3635
423.558	39.1624	35.9999	34.0075
424.558	38.8098	35.6474	33.6728
425.558	38.4881	35.3256	33.336
426.558	38.1793	35.0169	33.0419
427.558	37.8714	34.7089	32.7492
428.558	37.6645	34.5021	32.4704
429.558	37.362	34.1995	32.2052
430.558	37.1435	33.981	31.9522
431.558	36.9278	33.7653	31.713
432.558	36.7083	33.5458	31.4802
433.558	36.4751	33.3126	31.2504
434.558	36.2626	33.1002	31.0381
435.558	36.0605	32.898	30.8388
436.558	35.863	32.7005	30.6402
437.558	35.6704	32.5079	30.4536
438.558	35.4906	32.3281	30.2705
439.558	35.3197	32.1573	30.1105
440.558	35.1614	31.9989	29.9485
441.558	35.0011	31.8387	29.792
442.558	34.8644	31.702	29.6456
443.558	34.7262	31.5637	29.5155
444.558	34.5945	31.432	29.3752
445.558	34.4699	31.3074	29.2443
446.558	34.3488	31.1863	29.1106
447.558	34.2264	31.064	28.988
448.558	34.1127	30.9503	28.8649
449.558	33.9994	30.8369	28.7457
450.558	33.8874	30.7249	28.6369
451.558	33.7846	30.6221	28.5284
452.558	33.6828	30.5203	28.4211
453.558	33.5879	30.4255	28.3145
454.558	33.497	30.3345	28.2284
455.558	33.4082	30.2458	28.1327
456.558	33.3813	30.1588	28.0388
457.558	33.2972	30.0748	27.9451
458.558	33.2232	29.9905	27.8563
459.558	33.1452	29.909	27.7623
460.558	33.0623	29.8335	27.6663
461.558	33.0436	29.7549	27.5808
462.558	33.0236	29.6868	27.5061
463.558	32.9356	29.6232	27.4395
464.558	32.9082	29.5557	27.3706
465.558	32.7853	29.4829	27.2838
466.558	32.7397	29.4155	27.2043
467.558	32.6702	29.35	27.1293
468.558	32.5846	29.2874	27.0546
469.558	32.5237	29.2313	26.9853
470.558	32.4966	29.1741	26.9269
471.558	32.4797	29.1152	26.862
472.558	32.4487	29.0562	26.8053
473.558	32.4209	28.9984	26.7421
474.558	32.3938	28.9414	26.6808
475.558	32.3504	28.8879	26.6117
476.558	32.3053	28.8328	26.554
477.558	32.2529	28.7804	26.4916
478.558	32.2272	28.7348	26.4343
479.558	32.1921	28.6796	26.3742
480.558	32.1617	28.6292	26.3187
481.558	32.1204	28.578	26.2758
482.558	32.0752	28.5227	26.2114
483.558	32.023	28.4705	26.1437
484.558	31.9722	28.4197	26.0808
485.558	31.9304	28.3779	26.0387
486.558	31.8892	28.3367	25.9942
487.558	31.8441	28.2916	25.9434
488.558	31.7934	28.2409	25.881
489.558	31.7401	28.1876	25.834
490.558	31.6947	28.1422	25.7834
491.558	31.6489	28.0965	25.7207
492.558	31.606	28.0536	25.6725
493.558	31.5593	28.0069	25.6243
494.558	31.5182	27.9657	25.5664
495.558	31.472	27.9195	25.5203
496.558	31.4307	27.8782	25.4832
497.558	31.3838	27.8314	25.4415
498.558	31.3393	27.7868	25.3803
499.558	31.2908	27.7384	25.3257
500.558	31.2499	27.6974	25.2772
501.558	31.2079	27.6554	25.2314
502.558	31.1667	27.6142	25.18
503.558	31.126	27.5735	25.1252
504.558	31.0888	27.5363	25.0858
505.558	31.0496	27.4971	25.055
506.558	31.0075	27.4551	25.0121
507.558	30.9676	27.4151	24.9579
508.558	30.9295	27.377	24.9059
509.558	30.8929	27.3404	24.863
510.558	30.8566	27.3041	24.8322
511.558	30.8231	27.2706	24.7936
512.558	30.795	27.2426	24.7519
513.558	30.7662	27.2137	24.7106
514.558	30.7316	27.1791	24.6691
515.558	30.6924	27.1399	24.628
516.558	30.6534	27.1009	24.5862
517.558	30.6206	27.0681	24.5434
518.558	30.5921	27.0396	24.5066
519.558	30.5647	27.0122	24.4704
520.558	30.5278	26.9753	24.4355
521.558	30.4925	26.94	24.3934
522.558	30.4624	26.9099	24.3483
523.558	30.4273	26.8748	24.298
524.558	30.3927	26.8403	24.2449
525.558	30.3641	26.8117	24.2156
526.558	30.341	26.7885	24.1894
527.558	30.3163	26.7639	24.1586
528.558	30.2883	26.7358	24.1181
529.558	30.26	26.7075	24.0844
530.558	30.2342	26.6818	24.0478
531.558	30.2107	26.6582	24.0146
532.558	30.1735	26.621	23.9845
533.558	30.1399	26.5874	23.9501
534.558	30.1072	26.5547	23.9123
535.558	30.0839	26.5314	23.8769
536.558	30.0585	26.506	23.8414
537.558	30.0231	26.4706	23.8045
538.558	29.9971	26.4446	23.763
539.558	29.9723	26.4198	23.7231
540.558	29.9461	26.3936	23.6892
541.558	29.9179	26.3654	23.66
542.558	29.89	26.3376	23.6308
543.558	29.8651	26.3127	23.5926
544.558	29.8386	26.2861	23.5605
545.558	29.7999	26.2474	23.5219
546.558	29.7752	26.2227	23.4918
547.558	29.7529	26.2004	23.4528
548.558	29.7292	26.1767	23.4174
549.558	29.7103	26.1579	23.3862
550.558	29.6916	26.1391	23.3602
551.558	29.6682	26.1157	23.3306
552.558	29.6373	26.0848	23.2969
553.558	29.6036	26.0511	23.2655
554.558	29.5796	26.0271	23.2253
555.558	29.5543	26.0019	23.1864
556.558	29.5294	25.9769	23.1515
557.558	29.494	25.9415	23.1187
558.558	29.4654	25.9129	23.0876
559.558	29.4479	25.8955	23.0557
560.558	29.4232	25.8707	23.0278
561.558	29.3951	25.8426	22.9921
562.558	29.3599	25.8074	22.955
563.558	29.3445	25.792	22.9221
564.558	29.3221	25.7696	22.8899
565.558	29.2961	25.7436	22.8556
566.558	29.2678	25.7153	22.8228
567.558	29.2363	25.6838	22.7879
568.558	29.2073	25.6548	22.7508
569.558	29.1856	25.6331	22.7231
570.558	29.1647	25.6123	22.6923
571.558	29.1446	25.5921	22.6605
572.558	29.1199	25.5674	22.6279
573.558	29.0871	25.5346	22.5941
574.558	29.0546	25.5022	22.5563
575.558	29.0328	25.4803	22.519
576.558	29.0064	25.4539	22.4785
577.558	28.9865	25.434	22.4457
578.558	28.9636	25.4111	22.411
579.558	28.9407	25.3882	22.3815
580.558	28.9144	25.362	22.3473
581.558	28.8829	25.3304	22.3088
582.558	28.8598	25.3073	22.2829
583.558	28.8398	25.2873	22.2565
584.558	28.8215	25.2691	22.2245
585.558	28.798	25.2456	22.1912
586.558	28.7748	25.2223	22.1566
587.558	28.7477	25.1952	22.1249
588.558	28.7157	25.1633	22.0914
589.558	28.6819	25.1294	22.0577
590.558	28.6595	25.1071	22.0221
591.558	28.6362	25.0838	21.9871
592.558	28.6158	25.0633	21.9515
593.558	28.5887	25.0363	21.9157
594.558	28.5566	25.0041	21.8849
595.558	28.5255	24.973	21.8528
596.558	28.505	24.9525	21.8192
597.558	28.4868	24.9343	21.7881
598.558	28.47	24.9175	21.7551
599.558	28.4454	24.8929	21.7205
600.558	28.4194	24.867	21.6854
601.558	28.3905	24.8381	21.6468
602.558	28.3654	24.813	21.6118
603.558	28.3447	24.7922	21.5816
604.558	28.3241	24.7717	21.5493
605.558	28.2999	24.7475	21.5155
606.558	28.2767	24.7242	21.4789
607.558	28.25	24.6975	21.444
608.558	28.2206	24.6681	21.4035
609.558	28.187	24.6346	21.3694
610.558	28.1544	24.6019	21.3393
611.558	28.1346	24.5821	21.3091
612.558	28.1156	24.5631	21.2778
613.558	28.0948	24.5423	21.2455
614.558	28.0722	24.5197	21.2095
615.558	28.0464	24.494	21.1759
616.558	28.0201	24.4676	21.1411
617.558	28.0001	24.4444	21.1071
618.558	27.9873	24.4199	21.0719
619.558	27.9678	24.3953	21.0389
620.558	27.9617	24.3703	21.006
621.558	27.9544	24.3419	20.9755
622.558	27.9511	24.3207	20.9466
623.558	27.9466	24.3001	20.9145
624.558	27.942	24.2795	20.8782
625.558	27.9359	24.2555	20.8438
626.558	27.9283	24.2299	20.8069
627.558	27.9175	24.2051	20.7747
628.558	27.9079	24.1814	20.7437
629.558	27.901	24.1597	20.7063
630.558	27.8912	24.1348	20.6704
631.558	27.8822	24.1107	20.6382
632.558	27.8711	24.0836	20.6031
633.558	27.8612	24.0667	20.575
634.558	27.8517	24.0443	20.5488
635.558	27.8443	24.0228	20.5167
636.558	27.8228	23.9994	20.4844
637.558	27.8049	23.9714	20.4461
638.558	27.7807	23.9472	20.4092
639.558	27.7565	23.923	20.3783
640.558	27.7322	23.8987	20.3508
641.558	27.7069	23.8734	20.3185
642.558	27.6937	23.8603	20.2892
643.558	27.6742	23.8407	20.2614
644.558	27.6538	23.8204	20.2276
645.558	27.6277	23.7942	20.1907
646.558	27.5969	23.7634	20.1536
647.558	27.5705	23.737	20.1215
648.558	27.549	23.7156	20.0892
649.558	27.5275	23.694	20.0615
650.558	27.5098	23.6763	20.0339
651.558	27.4884	23.6549	20.0063
652.558	27.4603	23.6268	19.9692
653.558	27.4342	23.6007	19.9323
654.558	27.4143	23.5809	19.9001
655.558	27.3949	23.5614	19.8647
656.558	27.3736	23.5401	19.8308
657.558	27.3505	23.517	19.7923
658.558	27.324	23.4905	19.7601
659.558	27.2957	23.4622	19.7233
660.558	27.2715	23.438	19.6865
661.558	27.2452	23.4117	19.6543
662.558	27.2205	23.387	19.613
663.558	27.2011	23.3676	19.5804
664.558	27.1807	23.3473	19.5513
665.558	27.1603	23.3268	19.5235
666.558	27.1356	23.3021	19.4916
667.558	27.1127	23.2793	19.4594
668.558	27.0911	23.2576	19.4302
669.558	27.0722	23.2387	19.4009
670.558	27.0477	23.2143	19.3702
671.558	27.0256	23.1922	19.3408
672.558	27.0012	23.1677	19.305
673.558	26.9939	23.1405	19.2714
674.558	26.9906	23.1171	19.2338
675.558	26.9705	23.0986	19.2008
676.558	26.9572	23.0771	19.177
677.558	26.9464	23.0537	19.1489
678.558	26.9358	23.0349	19.1201
679.558	26.9261	23.0163	19.086
680.558	26.9201	22.9966	19.057
681.558	26.9158	22.9714	19.0263
682.558	26.8915	22.9471	18.9948
683.558	26.8691	22.9246	18.9642
684.558	26.8478	22.9033	18.9337
685.558	26.8291	22.8846	18.899
686.558	26.8029	22.8584	18.8653
687.558	26.7805	22.836	18.8292
688.558	26.7608	22.8163	18.797
689.558	26.7403	22.7958	18.768
690.558	26.7206	22.7762	18.7352
691.558	26.7029	22.7584	18.7025
692.558	26.6814	22.7369	18.6681
693.558	26.6581	22.7136	18.6334
694.558	26.6366	22.6921	18.598
695.558	26.6122	22.6678	18.5613
696.558	26.5859	22.6414	18.5289
697.558	26.559	22.6145	18.4967
698.558	26.5385	22.594	18.463
699.558	26.5181	22.5736	18.4367
700.558	26.4959	22.5514	18.4092
	--		--
	--		--
	--		--
	--		--
	--		--
	--		--
	--		--
	--		--
	--		--
	--		--
	--		--
	--		--
	--		--
	--		--
	--		--
	--		--
	--		--
	--		--
	--		--
	--		--
	--		--
	--		--
	--		--
	--		--
	--		--
	--		--
	--		--
	--		--
	--		--
	--		--
	--		--
	--		--
	--		--
	--		--
	--		--
	--		--
	--		--
	--		--
	--		--
	--		--
	--		--
	--		--
	--		--
	--		--
	--		--
	--		--
	--		--
	--		--
	--		--
	--		--
	--		--
	--		--
	--		--
	--		--
	--		--
	--		--
	--		--
	--		--
	--		--
	--		--
	--		--
	--		--
	--		--
	--		--
	--		--
	--		--
	--		--
	--		--
	--		--
	--		--
	--		--
	--		--
	--		--
	--		--
	--		--
	--		--
	--		--
	--		--
	--		--
	--		--
	--		--
	--		--
	--		--
	--		--
	--		--
	--		--
	--		--
	--		--
	--		--
	--		--
	--		--
	--		--
	--		--
	--		--
	--		--
	--		--
	--		--
	--		--
	--		--
	--		--
	--		--
	--		--
	--		--
	--		--
	--		--
	--		--
	--		--
	--		--
	--		--
	--		--
	--		--
	--		--
	--		--
	--		--
	--		--
	--		--
	--		--
	--		--
	--		--
	--		--
	--		--
	--		--
	--		--
	--		--
	--		--
	--		--
	--		--
	--		--
	--		--
	--		--
	--		--
	--		--
	--		--
	--		--
	--		--
	--		--
	--		--
	--		--
	--		--
	--		--
	--		--
	--		--
	--		--
	--		--
	--		--
	--		--
	--		--
	--		--
	--		--
	--		--
	--		--
	--		--
	--		--
	--		--
	--		--
	--		--
	--		--
	--		--
	--		--
	--		--
	--		--
	--		--
	--		--
	--		--
	--		--
	--		--
	--		--
	--		--
	--		--
	--		--
	--		--
	--		--
	--		--
	--		--
	--		--
	--		--
	--		--
	--		--
	--		--
	--		--
	--		--
	--		--
	--		--
	--		--
	--		--
	--		--
	--		--
	--		--
	--		--
	--		--
	--		--
	--		--
	--		--
	--		--
	--		--
	--		--
	--		--
	--		--
	--		--
	--		--
	--		--
	--		--
	--		--
	--		--
	--		--
	--		--
	--		--
	--		--
	--		--
	--		--
	--		--
	--		--
	--		--
	--		--
	--		--
	--		--
	--		--
	--		--
	--		--
	--		--
	--		--
	--		--
	--		--
	--		--
	--		--
	--		--
	--		--
	--		--
	--		--
	--		--
	--		--
	--		--
	--		--
	--		--
	--		--
	--		--
	--		--
	--		--
	--		--
	--		--
	--		--
	--		--
	--		--
	--		--
	--		--
	--		--
	--		--
	--		--
	--		--
	--		--
	--		--
	--		--
	--		--
	--		--
	--		--
	--		--
	--		--
	--		--
	--		--
	--		--
	--		--
	--		--
	--		--
	--		--
	--		--
	--		--
	--		--
	--		--
	--		--
	--		--
	--		--
	--		--
	--		--
	--		--
	--		--
	--		--
	--		--
	--		--
	--		--
	--		--
	--		--
	--		--
	--		--
	--		--
	--		--
	--		--
	--		--
	--		--
	--		--
	--		--
	--		--
	--		--
	--		--
	--		--
	--		--
	--		--
	--		--
	--		--
	--		--
	--		--
	--		--
	--		--
	--		--
	--		--
	--		--
	--		--
	--		--
	--		--
	--		--
	--		--
	--		--
	--		--
	--		--
	--		--
	--		--
	--		--
	--		--
	--		--
	--		--
	--		--
	--		--
	--		--
	--		--
	--		--
	--		--
	--		--
	--		--
	--		--
	--		--
	--		--
	--		--
	--		--
	--		--
	--		--
	--		--
	--		--
	--		--
	--		--
	--		--
	--		--
	--		--
	--		--
	--		--
	--		--
	--		--
	--		--
	--		--
	--		--
	--		--
	--		--
	--		--
	--		--
	--		--
	--		--
	--		--
	--		--
	--		--
	--		--
	--		--
	--		--
	--		--
	--		--
	--		--
	--		--
	--		--
	--		--
	--		--
	--		--
	--		--
	--		--
	--		--
	--		--
	--		--
	--		--
	--		--
	--		--
	--		--
	--		--
	--		--
	--		--
	--		--
	--		--
	--		--
	--		--
	--		--
	--		--
	--		--
	--		--
	--		--
	--		--
	--		--
	--		--
	--		--
	--		--
	--		--
	--		--
	--		--
	--		--
	--		--
	--		--
	--		--
	--		--
	--		--
	--		--
	--		--
	--		--
	--		--
	--		--
	--		--
	--		--
	--		--
	--		--
	--		--
	--		--
	--		--
	--		--
	--		--
	--		--
	--		--
	--		--
	--		--
	--		--
	--		--
	--		--
	--		--
	--		--
	--		--
	--		--
	--		--
	--		--
	--		--
	--		--
	--		--
	--		--
	--		--
	--		--
	--		--
	--		--
	--		--
	--		--
	--		--
	--		--
	--		--
	--		--
	--		--
	--		--
	--		--
	--		--
	--		--
	--		--
	--		--
	--		--
	--		--
	--		--
	--		--
	--		--
	--		--
	--		--
	--		--
	--		--
	--		--
	--		--
	--		--
	--		--
	--		--
	--		--
	--		--
	--		--
	--		--
	--		--
	--		--
	--		--
	--		--
	--		--
	--		--
	--		--
	--		--
	--		--
	--		--
	--		--
	--		--
	--		--
	--		--
	--		--
	--		--
	--		--
	--		--
	--		--
	--		--
	--		--
	--		--
	--		--
	--		--
	--		--
	--		--
	--		--
	--		--
	--		--
	--		--
	--		--
	--		--
	--		--
	--		--
	--		--
	--		--
	--		--
	--		--
	--		--
	--		--
	--		--
	--		--
	--		--
	--		--
	--		--
	--		--
	--		--
	--		--
	--		--
	--		--
	--		--
	--		--
	--		--
	--		--
	--		--
	--		--
	--		--
	--		--
	--		--
	--		--
	--		--
	--		--
	--		--
	--		--
	--		--
	--		--
	--		--
	--		--
	--		--
	--		--
	--		--
	--		--
	--		--
	--		--
	--		--
	--		--
	--		--
	--		--
	--		--
	--		--
	--		--
	--		--
	--		--
	--		--
	--		--
	--		--
	--		--
	--		--
	--		--
	--		--
	--		--
	--		--
	--		--
	--		--
	--		--
	--		--
	--		--
	--		--
	--		--
	--		--
	--		--
	--		--
	--		--
	--		--
	--		--
	--		--
	--		--
	--		--
	--		--
	--		--
	--		--
	--		--
	--		--
	--		--
	--		--
	--		--
	--		--
	--		--
	--		--
	--		--
	--		--
	--		--
	--		--
	--		--
	--		--
	--		--
	--		--
	--		--
	--		--
	--		--
	--		--
	--		--
	--		--
	--		--
	--		--
	--		--
	--		--
	--		--
	--		--
	--		--
	--		--
	--		--
	--		--
	--		--
	--		--
	--		--
	--		--
	--		--
	--		--
	--		--
	--		--
	--		--
	--		--
	--		--
	--		--
	--		--
	--		--
	--		--
	--		--
	--		--
	--		--
	--		--
	--		--
	--		--
	--		--
	--		--
	--		--
	--		--
	--		--
	--		--
	--		--
	--		--
	--		--
	--		--
	--		--
	--		--
	--		--
	--		--
	--		--
	--		--
	--		--
	--		--
	--		--
	--		--
	--		--
	--		--
	--		--
	--		--
	--		--
	--		--
	--		--
	--		--
	--		--
	--		--
	--		--
	--		--
	--		--
	--		--
	--		--
	--		--
	--		--
	--		--
	--		--
	--		--
	--		--
	--		--
	--		--
	--		--
	--		--
	--		--
	--		--
	--		--
	--		--
	--		--
	--		--
	--		--
	--		--
	--		--
	--		--
	--		--
	--		--
	--		--
	--		--
	--		--
	--		--
	--		--
	--		--
	--		--
	--		--
	--		--
	--		--
	--		--
	--		--
	--		--
	--		--
	--		--
	--		--
	--		--
	--		--
	--		--
	--		--
	--		--
	--		--
	--		--
	--		--
	--		--
	--		--
	--		--
	--		--
	--		--
	--		--
	--		--
	--		--
	--		--
	--		--
	--		--
	--		--
	--		--
	--		--
	--		--
	--		--
	--		--
	--		--
	--		--
	--		--
	--		--
	--		--
	--		--
	--		--
	--		--
	--		--
	--		--
	--		--
	--		--
	--		--
	--		--
	--		--
	--		--
	--		--
	--		--
	--		--
	--		--
	--		--
	--		--
	--		--
	--		--
	--		--
	--		--
	--		--
	--		--
	--		--
	--		--
	--		--
	--		--
	--		--
	--		--
	--		--
	--		--
	--		--
	--		--
	--		--
	--		--
	--		--
	--		--
	--		--
	--		--
	--		--
	--		--
	--		--
	--		--
	--		--
	--		--
	--		--
	--		--
	--		--
	--		--
	--		--
	--		--
	--		--
	--		--
	--		--
	--		--
	--		--
	--		--
	--		--
	--		--
	--		--
	--		--
	--		--
	--		--
	--		--
	--		--
	--		--
	--		--
	--		--
	--		--
	--		--
	--		--
	--		--
	--		--
	--		--
	--		--
	--		--
	--		--
	--		--
	--		--
	--		--
	--		--
	--		--
	--		--
	--		--
	--		--
	--		--
	--		--
	--		--
	--		--
	--		--
	--		--
	--		--
	--		--
	--		--
	--		--
	--		--
	--		--
	--		--
	--		--
	--		--
	--		--
	--		--
	--		--
	--		--
	--		--
	--		--
	--		--
	--		--
	--		--
	--		--
	--		--
	--		--
	--		--
	--		--
	--		--
	--		--
	--		--
	--		--
	--		--
	--		--
	--		--
	--		--
	--		--
	--		--
	--		--
	--		--
	--		--
	--		--
	--		--
	--		--
	--		--
	--		--
	--		--
	--		--
	--		--
	--		--
	--		--
	--		--
	--		--
	--		--
	--		--
	--		--
	--		--
	--		--
	--		--
	--		--
	--		--
	--		--
	--		--
	--		--
	--		--
	--		--
	--		--
	--		--
	--		--
	--		--
	--		--
	--		--
	--		--
	--		--
	--		--
	--		--
	--		--
	--		--
	--		--
	--		--
	--		--
	--		--
	--		--
	--		--
	--		--
	--		--
	--		--
	--		--
	--		--
	--		--
	--		--
	--		--
	--		--
	--		--
	--		--
	--		--
	--		--
	--		--
	--		--
	--		--
	--		--
	--		--
	--		--
	--		--
	--		--
	--		--
	--		--
	--		--
	--		--
	--		--
	--		--
	--		--
	--		--
	--		--
	--		--
	--		--
	--		--
	--		--
	--		--
	--		--
	--		--
	--		--
	--		--
	--		--
	--		--
	--		--
	--		--
	--		--
	--		--
	--		--
	--		--
	--		--
	--		--
	--		--
	--		--
	--		--
	--		--
	--		--
	--		--
	--		--
	--		--
	--		--
	--		--
	--		--
	--		--
	--		--
	--		--
	--		--
	--		--
	--		--
	--		--
	--		--
	--		--
	--		--
	--		--
	--		--
	--		--
	--		--
	--		--
	--		--
	--		--
	--		--
	--		--
	--		--
	--		--
	--		--
	--		--
	--		--
	--		--
	--		--
	--		--
	--		--
	--		--
	--		--
	--		--
	--		--
	--		--
	--		--
	--		--
	--		--
	--		--
	--		--
	--		--
	--		--
	--		--
	--		--
	--		--
	--		--
	--		--
	--		--
	--		--
	--		--
	--		--
	--		--
	--		--
	--		--
	--		--
	--		--
	--		--
	--		--
	--		--
	--		--
	--		--
	--		--
	--		--
	--		--
	--		--
	--		--
	--		--
	--		--
	--		--
	--		--
	--		--
	--		--
	--		--
	--		--
	--		--
	--		--
	--		--
	--		--
	--		--
	--		--
	--		--
	--		--
	--		--
	--		--
	--		--
	--		--
	--		--
	--		--
	--		--
	--		--
	--		--
	--		--
	--		--
	--		--
	--		--
	--		--
	--		--
	--		--
	--		--
	--		--
	--		--
	--		--
	--		--
	--		--
	--		--
	--		--
	--		--
	--		--
	--		--
	--		--
	--		--
	--		--
	--		--
	--		--
	--		--
	--		--
	--		--
	--		--
	--		--
	--		--
	--		--
	--		--
	--		--
	--		--
	--		--
	--		--
	--		--
	--		--
	--		--
	--		--
	--		--
	--		--
	--		--
	--		--
	--		--
	--		--
	--		--
	--		--
	--		--
	--		--
	--		--
	--		--
	--		--
	--		--
	--		--
	--		--
	--		--
	--		--
	--		--
	--		--
	--		--
	--		--
	--		--
	--		--
	--		--
	--		--
	--		--
	--		--
	--		--
	--		--
	--		--
	--		--
	--		--
	--		--
	--		--
	--		--
	--		--
	--		--
	--		--
	--		--
	--		--
	--		--
	--		--
	--		--
	--		--
	--		--
	--		--
	--		--
	--		--
	--		--
	--		--
	--		--
	--		--
	--		--
	--		--
	--		--
	--		--
	--		--
	--		--
	--		--
	--		--
	--		--
	--		--
	--		--
	--		--
	--		--
	--		--
	--		--
	--		--
	--		--
	--		--
	--		--
	--		--
	--		--
	--		--
	--		--
	--		--
	--		--
	--		--
	--		--
	--		--
	--		--
	--		--
	--		--
	--		--
	--		--
	--		--
	--		--
	--		--
	--		--
	--		--
	--		--
	--		--
	--		--
	--		--
	--		--
	--		--
	--		--
	--		--
	--		--
	--		--
	--		--
	--		--
	--		--
	--		--
	--		--
	--		--
	--		--
	--		--
	--		--
	--		--
	--		--
	--		--
	--		--
	--		--
	--		--
	--		--
	--		--
	--		--
	--		--
	--		--
	--		--
	--		--
	--		--
	--		--
	--		--
	--		--
	--		--
	--		--
	--		--
	--		--
	--		--
	--		--
	--		--
	--		--
	--		--
	--		--
	--		--
	--		--
	--		--
	--		--
	--		--
	--		--
	--		--
	--		--
	--		--
	--		--
	--		--
	--		--
	--		--
	--		--
	--		--
	--		--
	--		--
	--		--
	--		--
	--		--
	--		--
	--		--
	--		--
	--		--
	--		--
	--		--
	--		--
	--		--
	--		--
	--		--
	--		--
	--		--
	--		--
	--		--
	--		--
	--		--
	--		--
	--		--
	--		--
	--		--
	--		--
	--		--
	--		--
	--		--
	--		--
	--		--
	--		--
	--		--
	--		--
	--		--
	--		--
	--		--
	--		--
	--		--
	--		--
	--		--
	--		--
	--		--
	--		--
	--		--
	--		--
	--		--
	--		--
	--		--
	--		--
	--		--
	--		--
	--		--
	--		--
	--		--
	--		--
	--		--
	--		--
	--		--
	--		--
	--		--
	--		--
	--		--
	--		--
	--		--
	--		--
	--		--
	--		--
	--		--
	--		--
	--		--
	--		--
	--		--
	--		--
	--		--
	--		--
	--		--
	--		--
	--		--
	--		--
	--		--
	--		--
	--		--
	--		--
	--		--
	--		--
[truncated: 1,971 more rows]

## Sheet: Figure 8
Figure 8
	AODS/1% OMMT		AODS		AODS/2% OMMT
c(g/ml)	hsp/cr	lnhr/cr	hsp/cr	lnhr/cr	hsp/cr	lnhr/cr
0.0006	0.57977	0.45728	0.5143	0.41495	0.41653	0.34821
0.0004	0.54894	0.46779	0.48369	0.41924	0.40538	0.35883
0.0003	0.53399	0.47329	0.46438	0.41759	0.39695	0.3621
0.0002	0.52365	0.48266	0.44861	0.41808	0.39086	0.36742
0.00015	0.51767	0.48681	0.44589	0.42275	0.38847	0.37075

## Sheet: Figure 9
Figure 9
	AODS/1% OMMT	AODS/2% OMMT	AODS
copolymer concentration (mg/L)	Apparent viscosity (mPa.s)	Apparent viscosity (mPa.s)	Apparent viscosity (mPa.s)
500	9.3	5.3	6.2
1000	14.6	8.6	10.3
2000	19.3	12.8	15.2
3000	29.8	19.1	23.2
4000	55.1	33.7	44.6
5000	82.9	57.3	63.4
6000	106.4	85.6	94.5
7000	141.7	105.5	116.8
8000	162.64	130.6	142.5

## Sheet: Figure 10
Figure 10
	AODS/1% OMMT	AODS	AODS/2% OMMT
temperature (℃)	Apparent viscosity (mPa.s)	Apparent viscosity (mPa.s)	Apparent viscosity (mPa.s)
25	106.6	94.7	84.9
30	107.2	94.9	84.7
35	103.2	88.9	78.6
40	99.1	83.2	73.5
45	92.1	72.2	64.6
50	83.4	62.2	55.5
55	74.5	51.9	47.1
60	65.7	42.1	38.4
65	59.5	36.8	34.9
70	55.3	31.4	30.6
75	51.7	29	28
80	49.2	26.6	26.3
85	46.1	25.2	25.8
90	45.2	23.97	24.9
95	44.1	22.9	23.8

## Sheet: Figure 11
Figure 11. Effect of NaCl concentration on apparent viscosity of samples solutions ( T = 25 ℃)					Figure 11. Effect of CaCl2 concentration on apparent viscosity of samples solutions ( T = 25 ℃)
	AODS/1% OMMT	AODS	AODS/2% OMMT			AODS/1% OMMT	AODS	AODS/2% OMMT
Concentration of NaCl (mg/L)	Apparent viscosity (mPa.s)	Apparent viscosity (mPa.s)	Apparent viscosity (mPa.s)		Concentration of CaCl2 (mg/L)	Apparent viscosity (mPa.s)	Apparent viscosity (mPa.s)	Apparent viscosity (mPa.s)
0	106.4	93.5	84.2		0	106.4	93.5	84.2
2000	91.6	75.2	63.8		2000	82.6	65.2	56.8
4000	86.3	69.6	58.9		4000	76.8	57.7	52.3
6000	83.1	65.2	56.8		6000	69.6	49.8	46.5
8000	80.2	61.5	53.3		8000	62.6	41.2	39.8
10000	74.4	54.2	47.4		10000	64.6	49.4	39.7
20000	62.2	42.5	41.2		20000	66.3	46.5	41.3
40000	62.8	45.3	40.1		40000	67.8	48.7	42.8
60000	66.3	48.8	43.2		60000	73.6	53.2	48.7
80000	78.6	57	47.8		80000	77.5	58.3	50.3
100000	84.8	64.2	55.5		100000	86.8	63.5	57.6
120000	89.4	67.9	62.1		120000	97.8	75.4	66.6
140000	95.6	72.3	66.5		140000	108.8	82.6	74.8
160000	105.6	83.4	74.2		160000	116.7	92.2	81.8
180000	120.7	98.2	86.1		180000	130.6	102.2	95.2
200000	134.5	112.6	104.4		200000	139.8	112.4	105.5
220000	152.3	125.6	115.5		220000	147.2	127.2	117.8
240000	172.6	152.3	144.1		240000	160.5	138.3	130.8
260000	196.3	174.4	161.8		260000	170.7	145.2	135.6
280000	209.8	189.5	175.9		280000	178.6	152.3	142.5
290000	212.5	195.6	189.2		300000	189.9	161.5	154.4
300000	213.6	189.8	186.2		310000	193.8	165.6	158.4
320000	198.6	157.6	172.8		330000	196.3	173.9	163.8
					350000	187.5	152.6	149.9
					370000	180.7	137.9	139.9

## Sheet: Figure12
Figure 12
	AODS/1% OMMT	AODS/2% OMMT	AODS
Shear rate（s-1）	Apparent viscosity（mPa.s）	Apparent viscosity（mPa.s）	Apparent viscosity（mPa.s）
1	1580	1020	1270
1.58	1392	876	1100
2.51	1192	734	931
3.98	1015	596	781
6.31	823	468	623
10	646	366	491
15.8	515	285	390
25.1	416	221	298
39.8	332	171	223
63.1	266	133	165
100	207	103	123
158	162	81.1	92.8
251	128	64.7	70.6
398	101	51.8	54.9
631	79.8	41.2	42.8
1000	60.5	32.3	32.2

## Sheet: Figure13
Figure 13
	AODS/2% OMMT		AODS/1% OMMT		AODS
Frequency(HZ)	G'(Pa)	G''(Pa)	G'(Pa)	G''(Pa)	G'(Pa)	G''(Pa)
0.01	0.05593	0.0786	0.0325	0.04815	0.0177	0.02211
0.0133	0.0684	0.0834	0.03779	0.05468	0.02056	0.02836
0.0178	0.0822	0.104	0.04756	0.0643	0.025	0.03537
0.0237	0.092	0.112	0.0559	0.074	0.02867	0.04371
0.0316	0.115	0.13	0.0665	0.08674	0.03274	0.04988
0.0422	0.129	0.145	0.0781	0.10437	0.03833	0.05815
0.0562	0.148	0.169	0.0919	0.1173	0.04436	0.07306
0.075	0.179	0.179	0.111	0.1346	0.05363	0.08788
0.1	0.217	0.201	0.13	0.157	0.05992	0.10208
0.133	0.279	0.235	0.15613	0.182	0.06928	0.11713
0.178	0.32	0.27	0.182	0.212	0.08015	0.13941
0.237	0.364	0.315	0.221	0.2371	0.09575	0.16366
0.316	0.4	0.354	0.2486	0.26119	0.11679	0.19042
0.422	0.483	0.397	0.295	0.2917	0.13287	0.21368
0.562	0.596	0.452	0.356	0.3096	0.1594	0.24267
0.75	0.697	0.523	0.435	0.3516	0.1814	0.26343
1	0.862	0.61	0.55	0.4085	0.2071	0.29917
1.33	1.11	0.715	0.68	0.4853	0.2339	0.33147
1.78	1.49	0.821	0.812	0.57078	0.2733	0.37647
2.37	2.11	0.981	1.02	0.695	0.3054	0.45844
3.16	2.88	1.26	1.45005	0.8258	0.3697	0.53251
4.22	3.91	1.62	1.9	0.9933	0.4525	0.61221
5.62	5.96	2.28	2.70971	1.2372	0.5489	0.7025
7.5	8.55	3.12	3.76752	1.5793	0.705	0.7978
10	11.95	4.56	5.45	2.2294	1.20479	1.00599

## Sheet: Figure14
Figure 14
	AODS	AODS/1% OMMT	AODS/2% OMMT
copolymer concentration (mg/L)	The interfacial tension（mN/m）	The interfacial tension（mN/m）	The interfacial tension（mN/m）
500	5.5522	4.4375	3.8486
1000	3.2339	2.9863	2.4426
1500	2.8652	2.3368	1.2578
2000	2.2256	2.0053	0.7832
2500	1.9162	1.6936	0.6687
3000	1.8951	1.6963	0.4256
4000	1.8835	1.8035	0.3869
5000	1.9532	1.4761	0.39906

## Sheet: Figure15
Figure 15
	AODS/1% OMMT 5000mg/L	AODS 5000mg/L	AODS/2% OMMT 5000mg/L	AODS/1% OMMT 4000mg/L	AODS 4000mg/L	AODS/2% OMMT 4000mg/L
Time(h)	Emulsion Index(%)	Emulsion Index(%)	Emulsion Index(%)	Emulsion Index(%)	Emulsion Index(%)	Emulsion Index(%)
0	100	100	100	100	100	100
2	100	100	100	99.8	99.3	98.5
4	100	100	100	97.7	96.8	95.9
6	100	100	100	96.3	94.9	92.8
8	99.9	98.2	97.6	94.6	91.6	88.7
10	99.7	97.6	97.1	93.1	87.5	84.8
12	99.4	97	96.6	92.3	83.8	81.2
16	98.9	96.2	95.8	90.1	79.8	77.3
20	98.2	95.1	94.7	85.6	77.9	75.1
24	97.3	91.8	91.1	83.2	76.4	73.8
